# Supplementary material for: Revision of the Hawaiian psyllid genus Swezeyana, with descriptions of seven new species (Hemiptera, Psylloidea, Triozidae)
Source: Zookeys. 2018 May 15;(758):75–113. doi: 10.3897/zookeys.758.23019 (PMC5964088; doi:10.3897/zookeys.758.23019)
Supplement: XML Treatment for Swezeyana [file zookeys.758.23019-treatment1.xml]

<!DOCTYPE tp:taxon-treatment
  PUBLIC "-//TaxonX//DTD Taxonomic Treatment Publishing DTD v0 20100105//EN" "tax-treatment-NSO.dtd">
<tp:taxon-treatment xmlns:tp="http://www.plazi.org/taxpub"><tp:treatment-meta><kwd-group><label>Taxon classification</label><kwd><named-content xmlns:xlink="http://www.w3.org/1999/xlink" content-type="kingdom">Animalia</named-content></kwd><kwd><named-content xmlns:xlink="http://www.w3.org/1999/xlink" content-type="order">Hemiptera</named-content></kwd><kwd><named-content xmlns:xlink="http://www.w3.org/1999/xlink" content-type="family">Triozidae</named-content></kwd></kwd-group><mixed-citation publication-type="journal"><person-group><name><surname>Percy</surname><given-names>Diana M.</given-names></name></person-group><article-title>Revision of the Hawaiian psyllid genus <italic><tp:taxon-name><tp:taxon-name-part taxon-name-part-type="genus" reg="Swezeyana">Swezeyana</tp:taxon-name-part></tp:taxon-name></italic>, with descriptions of seven new species (<tp:taxon-name><tp:taxon-name-part taxon-name-part-type="order">Hemiptera</tp:taxon-name-part></tp:taxon-name>, <tp:taxon-name><tp:taxon-name-part taxon-name-part-type="superfamily">Psylloidea</tp:taxon-name-part></tp:taxon-name>, <tp:taxon-name><tp:taxon-name-part taxon-name-part-type="family">Triozidae</tp:taxon-name-part></tp:taxon-name>)</article-title><source>Zookeys</source><day>15</day><month>5</month><year>2018</year><volume>2018</volume><issue>758</issue><fpage>75</fpage><lpage>113</lpage><pub-id pub-id-type="doi">10.3897/zookeys.758.23019</pub-id></mixed-citation></tp:treatment-meta><tp:nomenclature><tp:taxon-name>
              <tp:taxon-name-part taxon-name-part-type="genus" reg="Swezeyana">Swezeyana</tp:taxon-name-part>
            </tp:taxon-name><tp:taxon-authority>Caldwell, 1940</tp:taxon-authority><tp:nomenclature-citation-list><tp:nomenclature-citation><tp:taxon-name>
                  <tp:taxon-name-part taxon-name-part-type="genus" reg="Swezeyana">Swezeyana</tp:taxon-name-part>
                </tp:taxon-name><comment>Caldwell, 1940: 389. Type species: <tp:taxon-name><tp:taxon-name-part taxon-name-part-type="genus" reg="Swezeyana">Swezeyana</tp:taxon-name-part> <tp:taxon-name-part taxon-name-part-type="species" reg="elongagena">elongagena</tp:taxon-name-part></tp:taxon-name> Caldwell, 1940, by original designation.</comment></tp:nomenclature-citation></tp:nomenclature-citation-list></tp:nomenclature><tp:treatment-sec sec-type="description" id="SECID0EOCBG"><title>Description.</title><p>
              <bold>Adult.</bold> General colour variable ranging from pale yellow-brown, to green or yellow-green, to almost black; often with pink or reddish highlights on the fore wing as well as on the body, especially genal processes, legs, and abdomen. Fore wing membrane either with distinct darker patches or clouds of pigmentation, these range from dark brown to red, and in some cases are limited to termination of veins at wing margins and around cross veins between Rs and wing margin, if without distinct patterns of pigmentation, appearing uniformly clear, opaque yellow or fuscous; wing veins pale to red or dark brown, cross veins between Rs and ventral wing margin with or without pigmentation. Adult length including fore wing from 2–5 mm. Fore wing elongate and usually narrow (ratio <abbrev xmlns:xlink="http://www.w3.org/1999/xlink" xlink:title="ratio fore wing length:width" xlink:type="simple">WL:WW</abbrev> &gt; 2.80, often &gt; 3), acute to bluntly acute apically, either with trifurcation of veins R, M and Cu<sub>1</sub>, or with vein R branching anterior of bifurcation of M and Cu<sub>1</sub>; vein Rs long, reaching wing margin distad of M fork, but either with or without complete extension of Rs to wing margin, incomplete termination of Rs usually marked by pigmentation; vein R shorter than Cu<sub>1</sub> and terminating at base of Rs, a pseudopterostigma is present between base of Rs and wing margin, and a more or less thickened wing margin (C+Sc) is present from the wing base to the pseudopterostigma, in some cases occupying part or entire area of cell c+sc; with or without one or more partial or complete cross veins traversing cell r<sub>1</sub> between vein Rs and ventral wing margin; a single, broadly shaped marginal cluster of radular spines (Figs <xref ref-type="fig" rid="F3">3O</xref>, <xref ref-type="fig" rid="F6">6J</xref>) in cells cu<sub>1</sub>, m<sub>1</sub>, and m<sub>2</sub>; surface spinules either present in all cells, dense or sparsely distributed, or few to absent from c+sc, r<sub>2</sub> and r<sub>1</sub>, often relatively sparsely distributed but becoming denser towards wing margin. Hind wing narrow and elongate (&gt; 0.5 length of fore wing), clear or slightly fuscous in basal half. Head moderately deflexed downwards, vertex more or less flat dorsally, with lateral ocelli lying on small tubercles, medial epicranial suture distinct; genal processes extremely long, often upturned at apices, with scattered long setae and usually a single, long subapical seta on each process. Antennae short; antennal segments 10, either entirely dark, or more usually with terminal 3(-7) segments darker, or distal part of segments 3-8 darker; a single rhinarium apically on each of segments 4, 6, 8, 9; 1-2 long setae on each of segments 3-9, terminal segment with two unequal length apical setae. Distal proboscis segment short, darker apically. Thorax somewhat flattened to only moderately arched; vertex and thorax with scattered short to moderately long setae. Legs short, hind legs robust with femur longer than tibia; hind leg with meracanthus reduced to almost absent; metafemur with several stout setae apically; metatibia with or without distinct genual spine basally and typically with 1+2 (occasionally 1+3) sclerotized apical spurs; pro- and mesotarsi subequal in length, metatarsi unequal with extremely long basal tarsus slightly expanded with concave, ridged underside (Fig. <xref ref-type="fig" rid="F3">3M</xref>). Male terminalia with somewhat elongate subgenital plate; proctiger with pronounced posterior lobes medially, 1-2 long setae usually present on posterior apices of each lobe, length shorter, subequal or longer than paramere; paramere shape variable, generally broad basally and tapering to apex, with two stout setae on the interior apex (sometimes appearing as one from lateral view); distal aedeagus segment apex hooked. Female terminalia with medium to long dorsal and ventral setae; proctiger either truncate and markedly convex apically, with apex broad, blunt, bearing small medial cleft and fringed with stout setae, or dorsal surface more or less straight, apex tapering, lacking medial cleft and distinct fringe of setae; proctiger longer than subgenital plate; anal ring hour-glass shaped (with or without a head compartment at proximal end) and composed of a, usually, uninterrupted, double row of cells, posterior/distal portion of ring margin either smooth or convoluted; subgenital plate ventral surface either convex or more or less straight, apex terminating in a variably shaped beak often bearing a short or more pronounced medial cleft spanned by a short or extended membrane; ovipositor valves small, without serrations (Fig. <xref ref-type="fig" rid="F9">9O</xref>).</p><p>
              <bold>Egg.</bold> Known for four species. Pale or light brown, oblong-ovoid with a short, laterally positioned pedicel sub-basally on underside; distinctly hexagonal, honeycomb-like, sculpturing, to semi-hexagonal or rounded indentations dorsally; underside unsculptured, tail apparently lacking.</p><p>
              <bold>Immature.</bold> Known for four species. 5<sup>th</sup> instar oblong-ovoid, ventro-dorsally flattened with slightly protruding wing buds and distinct humeral lobes; antennae with 3(-4) segments bearing 3(-4) rhinaria (1 on segments 2-3, and 2 on apical segment) and two long, terminal, simple setae of unequal length; tarsi with broad crescent arolia and extremely small, reduced claws; each terminal tarsus bearing a long capitate seta; anus situated ventrally, circumanal ring broad and composed of a single row of elongate cells; dorsum either with wax producing pores (see <xref ref-type="bibr" rid="B38">Tuthill 1966</xref>), or non-wax producing tubercles and tentacles (Fig. <xref ref-type="fig" rid="F12">12</xref>). Chaetotaxy: 5<sup>th</sup> instar with either continuous or interrupted coverage of marginal setae; overall setal types, even between closely related species (e.g., <italic><tp:taxon-name><tp:taxon-name-part taxon-name-part-type="genus" reg="Swezeyana">S.</tp:taxon-name-part> <tp:taxon-name-part taxon-name-part-type="species" reg="reticulata">reticulata</tp:taxon-name-part></tp:taxon-name></italic> and <italic><tp:taxon-name><tp:taxon-name-part taxon-name-part-type="genus" reg="Swezeyana">S.</tp:taxon-name-part> <tp:taxon-name-part taxon-name-part-type="species" reg="tentaculata">tentaculata</tp:taxon-name-part></tp:taxon-name></italic>), highly variable (Fig. <xref ref-type="fig" rid="F12">12</xref>). Smaller instars only known for <italic><tp:taxon-name><tp:taxon-name-part taxon-name-part-type="genus" reg="Swezeyana">S.</tp:taxon-name-part> <tp:taxon-name-part taxon-name-part-type="species" reg="reticulata">reticulata</tp:taxon-name-part></tp:taxon-name></italic> and <italic><tp:taxon-name><tp:taxon-name-part taxon-name-part-type="genus" reg="Swezeyana">S.</tp:taxon-name-part> <tp:taxon-name-part taxon-name-part-type="species" reg="tentaculata">tentaculata</tp:taxon-name-part></tp:taxon-name></italic>, in which tubercles are apparent from 2<sup>nd</sup> instar (Fig. <xref ref-type="fig" rid="F13">13</xref>).</p></tp:treatment-sec><tp:treatment-sec sec-type="biology" id="SECID0ECGBG"><title>Biology.</title><p>All species for which the biology is known have free-living immatures on the surface of leaves (either lower, or both upper and lower surfaces). Those species with immatures described here with protruding tubercles and tentacles were mostly found on the lower leaf surface among dense indumentum and often close to the mid-rib (Fig. <xref ref-type="fig" rid="F12">12N</xref>).</p></tp:treatment-sec><tp:treatment-sec sec-type="host" id="SECID0EMGBG"><title>Host plant.</title><p>All <italic><tp:taxon-name><tp:taxon-name-part taxon-name-part-type="genus" reg="Swezeyana">Swezeyana</tp:taxon-name-part></tp:taxon-name></italic> are host specific on a single Hawaiian endemic host plant species, <italic><tp:taxon-name><tp:taxon-name-part taxon-name-part-type="genus" reg="Planchonella">Planchonella</tp:taxon-name-part> <tp:taxon-name-part taxon-name-part-type="species" reg="sandwicensis">sandwicensis</tp:taxon-name-part></tp:taxon-name></italic> (<tp:taxon-name><tp:taxon-name-part taxon-name-part-type="family">Sapotaceae</tp:taxon-name-part></tp:taxon-name>).</p></tp:treatment-sec><tp:treatment-sec sec-type="comments" id="SECID0EJHBG"><title>Comments.</title><p>Two species groups are recognized, <italic><tp:taxon-name><tp:taxon-name-part taxon-name-part-type="genus" reg="Swezeyana"/><tp:taxon-name-part taxon-name-part-type="species" reg="elongagena">elongagena</tp:taxon-name-part></tp:taxon-name></italic> group and <italic><tp:taxon-name><tp:taxon-name-part taxon-name-part-type="genus" reg="Swezeyana"/><tp:taxon-name-part taxon-name-part-type="species" reg="reticulata">reticulata</tp:taxon-name-part></tp:taxon-name></italic> group, based primarily on the strikingly different forms of female terminalia. The <italic><tp:taxon-name><tp:taxon-name-part taxon-name-part-type="genus" reg="Swezeyana"/><tp:taxon-name-part taxon-name-part-type="species" reg="elongagena">elongagena</tp:taxon-name-part></tp:taxon-name></italic> group has broad, truncate female terminalia with a strongly convex proctiger apex; the proctiger and subgenital plate bear a small to pronounced medial cleft at the apex. In contrast, the <italic><tp:taxon-name><tp:taxon-name-part taxon-name-part-type="genus" reg="Swezeyana"/><tp:taxon-name-part taxon-name-part-type="species" reg="reticulata">reticulata</tp:taxon-name-part></tp:taxon-name></italic> group has tapering terminalia without a medial cleft in the proctiger apex. In both species groups the subgenital plate terminates in a more or less well developed beak with small to pronounced cleft spanned by a membrane. The underlying endoskeleton of the two different forms of female terminalia indicate distinctly different development of the apodemes in the two species groups: broad and short in <italic><tp:taxon-name><tp:taxon-name-part taxon-name-part-type="genus" reg="Swezeyana"/><tp:taxon-name-part taxon-name-part-type="species" reg="elongagena">elongagena</tp:taxon-name-part></tp:taxon-name></italic> group (Fig. <xref ref-type="fig" rid="F4">4P</xref>), and long and narrow in <italic><tp:taxon-name><tp:taxon-name-part taxon-name-part-type="genus" reg="Swezeyana"/><tp:taxon-name-part taxon-name-part-type="species" reg="reticulata">reticulata</tp:taxon-name-part></tp:taxon-name></italic> group (Fig. <xref ref-type="fig" rid="F10">10I</xref>). However, not all species treated here are known for both sexes, therefore current assignment to these groups relies on other characteristics and DNA barcode data (see Discussion). Due to the unknown female morphology and inconclusive placement in the molecular phylogeny, <italic><tp:taxon-name><tp:taxon-name-part taxon-name-part-type="genus" reg="Swezeyana">S.</tp:taxon-name-part> <tp:taxon-name-part taxon-name-part-type="species" reg="magnaccai">magnaccai</tp:taxon-name-part></tp:taxon-name></italic> is not placed within a species group. Fore wing characteristics such as wing membrane colouration and pseudoveins/cross veins are found in both groups. The 5<sup>th</sup> instar immatures may also be diagnostic, with <italic><tp:taxon-name><tp:taxon-name-part taxon-name-part-type="genus" reg="Swezeyana"/><tp:taxon-name-part taxon-name-part-type="species" reg="elongagena">elongagena</tp:taxon-name-part></tp:taxon-name></italic> group having wax producing pores dorsally (illustrated in <xref ref-type="bibr" rid="B38">Tuthill 1966</xref> for <italic><tp:taxon-name><tp:taxon-name-part taxon-name-part-type="genus" reg="Swezeyana">S.</tp:taxon-name-part> <tp:taxon-name-part taxon-name-part-type="species" reg="elongagena">elongagena</tp:taxon-name-part></tp:taxon-name></italic>) and continuous ring of marginal setae (illustrated in <xref ref-type="bibr" rid="B1">Caldwell 1940</xref> for <italic><tp:taxon-name><tp:taxon-name-part taxon-name-part-type="genus" reg="Swezeyana">S.</tp:taxon-name-part> <tp:taxon-name-part taxon-name-part-type="species" reg="elongagena">elongagena</tp:taxon-name-part></tp:taxon-name></italic>); while in contrast, the <italic><tp:taxon-name><tp:taxon-name-part taxon-name-part-type="genus" reg="Swezeyana"/><tp:taxon-name-part taxon-name-part-type="species" reg="reticulata">reticulata</tp:taxon-name-part></tp:taxon-name></italic> group are characterized by non-wax producing tubercles and tentacles and lack a contiguous marginal ring of setae (Figs <xref ref-type="fig" rid="F12">12</xref>–<xref ref-type="fig" rid="F13">13</xref>). However, currently immatures are known for these three species only, so it remains to be tested whether these highly distinct immature morphologies reflect species group assignments.</p></tp:treatment-sec><tp:treatment-sec sec-type="Note on adult assignment to species group" id="SECID0E1LBG"><title>Note on adult assignment to species group.</title><p>The two species groups (<italic><tp:taxon-name><tp:taxon-name-part taxon-name-part-type="genus" reg="Swezeyana"/><tp:taxon-name-part taxon-name-part-type="species" reg="elongagena">elongagena</tp:taxon-name-part></tp:taxon-name></italic> group and <italic><tp:taxon-name><tp:taxon-name-part taxon-name-part-type="genus" reg="Swezeyana"/><tp:taxon-name-part taxon-name-part-type="species" reg="reticulata">reticulata</tp:taxon-name-part></tp:taxon-name></italic> group) are most easily recognized by the shape of the female terminalia, e.g., extremely convex apex of female proctiger in the <italic><tp:taxon-name><tp:taxon-name-part taxon-name-part-type="genus" reg="Swezeyana"/><tp:taxon-name-part taxon-name-part-type="species" reg="elongagena">elongagena</tp:taxon-name-part></tp:taxon-name></italic> group, versus more or less dorsally straight and tapering in the <italic><tp:taxon-name><tp:taxon-name-part taxon-name-part-type="genus" reg="Swezeyana"/><tp:taxon-name-part taxon-name-part-type="species" reg="reticulata">reticulata</tp:taxon-name-part></tp:taxon-name></italic> group. The <italic><tp:taxon-name><tp:taxon-name-part taxon-name-part-type="genus" reg="Swezeyana"/><tp:taxon-name-part taxon-name-part-type="species" reg="elongagena">elongagena</tp:taxon-name-part></tp:taxon-name></italic> group females have a <abbrev xmlns:xlink="http://www.w3.org/1999/xlink" xlink:title="ratio female proctiger:head width" xlink:type="simple">FP:HW</abbrev> ratio typically &lt; 0.70 (range 0.51–0.69), and <abbrev xmlns:xlink="http://www.w3.org/1999/xlink" xlink:title="ratio female proctiger:anal ring length" xlink:type="simple">FP:RL</abbrev> ratio typically &lt; 2.18 (range 1.41–2.19); whereas in the <italic><tp:taxon-name><tp:taxon-name-part taxon-name-part-type="genus" reg="Swezeyana"/><tp:taxon-name-part taxon-name-part-type="species" reg="reticulata">reticulata</tp:taxon-name-part></tp:taxon-name></italic> group <abbrev xmlns:xlink="http://www.w3.org/1999/xlink" xlink:title="ratio female proctiger:head width" xlink:type="simple">FP:HW</abbrev> ratio is typically &gt; 0.70 (range 0.69–0.95), and <abbrev xmlns:xlink="http://www.w3.org/1999/xlink" xlink:title="ratio female proctiger:anal ring length" xlink:type="simple">FP:RL</abbrev> ratio is typically &gt; 2.18 (range 2.17–2.59). <italic><tp:taxon-name><tp:taxon-name-part taxon-name-part-type="genus" reg="Swezeyana">Swezeyana</tp:taxon-name-part></tp:taxon-name></italic> males are less easily assigned to a species group, but <italic><tp:taxon-name><tp:taxon-name-part taxon-name-part-type="genus" reg="Swezeyana"/><tp:taxon-name-part taxon-name-part-type="species" reg="elongagena">elongagena</tp:taxon-name-part></tp:taxon-name></italic> group males have a distal aedeagus segment that is typically shorter than the paramere (<abbrev xmlns:xlink="http://www.w3.org/1999/xlink" xlink:title="ratio paramere length:distal aedeagus segment length" xlink:type="simple">PL:AEL</abbrev> ratio range 0.92–1.60), whereas <italic><tp:taxon-name><tp:taxon-name-part taxon-name-part-type="genus" reg="Swezeyana"/><tp:taxon-name-part taxon-name-part-type="species" reg="reticulata">reticulata</tp:taxon-name-part></tp:taxon-name></italic> group males have a distal aedeagus segment that is longer than the paramere (<abbrev xmlns:xlink="http://www.w3.org/1999/xlink" xlink:title="ratio paramere length:distal aedeagus segment length" xlink:type="simple">PL:AEL</abbrev> ratio range 0.65–0.88). Notably, the fore wing characters used by <xref ref-type="bibr" rid="B40">Zimmerman (1948)</xref> to key out the two species described by Caldwell (<italic><tp:taxon-name><tp:taxon-name-part taxon-name-part-type="genus" reg="Swezeyana">S.</tp:taxon-name-part> <tp:taxon-name-part taxon-name-part-type="species" reg="elongagena">elongagena</tp:taxon-name-part></tp:taxon-name></italic> and <italic><tp:taxon-name><tp:taxon-name-part taxon-name-part-type="genus" reg="Swezeyana">S.</tp:taxon-name-part> <tp:taxon-name-part taxon-name-part-type="species" reg="reticulata">reticulata</tp:taxon-name-part></tp:taxon-name></italic>), such as presence/absence of cross veins in cell r<sub>1</sub> and presence/absence of distinct patterns of pigmentation are found in both species groups. The key below does not key to species group, rather it employs characters useful in distinguishing species, in particular those co-occurring on the same island.</p></tp:treatment-sec><tp:treatment-sec sec-type="Note on molecular analyses" id="SECID0ETPBG"><title>Note on molecular analyses.</title><p>The neighbour-joining analysis of two mitochondrial DNA regions is presented in Fig. <xref ref-type="fig" rid="F2">2</xref>. Strong support is recovered for the <italic><tp:taxon-name><tp:taxon-name-part taxon-name-part-type="genus" reg="Swezeyana"/><tp:taxon-name-part taxon-name-part-type="species" reg="reticulata">reticulata</tp:taxon-name-part></tp:taxon-name></italic> group, but not for the <italic><tp:taxon-name><tp:taxon-name-part taxon-name-part-type="genus" reg="Swezeyana"/><tp:taxon-name-part taxon-name-part-type="species" reg="elongagena">elongagena</tp:taxon-name-part></tp:taxon-name></italic> group. The topologies recovered in comparative <abbrev xmlns:xlink="http://www.w3.org/1999/xlink" xlink:title="Maximum likelihood" id="ABBRID0ERQBG" xlink:type="simple">ML</abbrev> and Bayesian analyses differ only at weakly or unsupported nodes. The three nodes that group same island sister taxon pairs (on Kauai, Oahu, and Hawaii) are recovered in all analyses but with variable support (much stronger support in the Bayesian than <abbrev xmlns:xlink="http://www.w3.org/1999/xlink" xlink:title="neighbour-joining" id="ABBRID0EVQBG" xlink:type="simple">NJ</abbrev> or <abbrev xmlns:xlink="http://www.w3.org/1999/xlink" xlink:title="Maximum likelihood" id="ABBRID0EZQBG" xlink:type="simple">ML</abbrev> analyses) (see Fig. <xref ref-type="fig" rid="F2">2</xref> and Discussion). Maximum genetic divergence (uncorrected p-distances) among <italic><tp:taxon-name><tp:taxon-name-part taxon-name-part-type="genus" reg="Swezeyana">Swezeyana</tp:taxon-name-part></tp:taxon-name></italic> species is 19.9%; maximum intraspecific divergence (3%) was found in <italic><tp:taxon-name><tp:taxon-name-part taxon-name-part-type="genus" reg="Swezeyana">S.</tp:taxon-name-part> <tp:taxon-name-part taxon-name-part-type="species" reg="magnaccai">magnaccai</tp:taxon-name-part></tp:taxon-name></italic> on Oahu.</p></tp:treatment-sec><tp:treatment-sec sec-type="key" id="SECID0ETRBG"><title>Key to <tp:taxon-name><tp:taxon-name-part taxon-name-part-type="genus" reg="Swezeyana">Swezeyana</tp:taxon-name-part></tp:taxon-name> adults</title><table-wrap content-type="key" position="anchor" orientation="portrait"><table id="TID0ER6AG" rules="all"><tbody><tr><td rowspan="1" colspan="1">1</td><td rowspan="1" colspan="1">Fore wings with distinct darker patches or clouds of pigmentation, in some cases only around termination of veins at wing margins and around cross veins between Rs and wing margin in cell r<sub>1</sub> (Fig. <xref ref-type="fig" rid="F1">1E–I</xref>)</td><td rowspan="1" colspan="1">
                      <bold>2</bold>
                    </td></tr><tr><td rowspan="1" colspan="1">–</td><td rowspan="1" colspan="1">Fore wings without distinct darker patches or clouds of pigmentation, appearing uniformly clear or opaque, cross veins between Rs and wing margin in cell r<sub>1</sub>, if present, unpigmented (Fig. <xref ref-type="fig" rid="F1">1A–D</xref>)</td><td rowspan="1" colspan="1">
                      <bold>6</bold>
                    </td></tr><tr><td rowspan="1" colspan="1">2</td><td rowspan="1" colspan="1">Antennae short, subequal to head width (ratio <abbrev xmlns:xlink="http://www.w3.org/1999/xlink" xlink:title="ratio antennal length:head width" xlink:type="simple">AL:HW</abbrev> &lt; 1.1), ratio <abbrev xmlns:xlink="http://www.w3.org/1999/xlink" xlink:title="head width" xlink:type="simple">HW</abbrev>:GP &gt; 1.65, female proctiger strongly convex apically with apex extremely broad and blunt, ratio <abbrev xmlns:xlink="http://www.w3.org/1999/xlink" xlink:title="ratio female proctiger:head width" xlink:type="simple">FP:HW</abbrev> &lt; 0.70, on Hawaii</td><td rowspan="1" colspan="1">
                      <bold>3</bold>
                    </td></tr><tr><td rowspan="1" colspan="1">–</td><td rowspan="1" colspan="1">Antennae longer (<abbrev xmlns:xlink="http://www.w3.org/1999/xlink" xlink:title="ratio antennal length:head width" xlink:type="simple">AL:HW</abbrev> &gt; 1.1), ratio <abbrev xmlns:xlink="http://www.w3.org/1999/xlink" xlink:title="head width" xlink:type="simple">HW</abbrev>:GP &lt; 1.65, female proctiger more or less straight dorsally with apex bluntly acute, on other islands</td><td rowspan="1" colspan="1">
                      <bold>4</bold>
                    </td></tr><tr><td rowspan="1" colspan="1">3</td><td rowspan="1" colspan="1">Fore wings with extensive patches and clouds of red-brown pigmentation, particularly across the central area of wing, and numerous cross veins (typically more than 5) between Rs and wing margin in cell r<sub>1</sub>, smaller species with broader wings (ratio <abbrev xmlns:xlink="http://www.w3.org/1999/xlink" xlink:title="ratio fore wing length:width" xlink:type="simple">WL:WW</abbrev> &lt; 3.1) and wing cell cu<sub>1</sub> relatively narrow and high (ratio <abbrev xmlns:xlink="http://www.w3.org/1999/xlink" xlink:title="ratio fore wing cell cu1 width:height" xlink:type="simple">CUR</abbrev> &lt; 1.33) (Figs <xref ref-type="fig" rid="F1">1I</xref>, <xref ref-type="fig" rid="F8">8A–W</xref>)</td><td rowspan="1" colspan="1">
                      <bold><italic><tp:taxon-name><tp:taxon-name-part taxon-name-part-type="genus" reg="Swezeyana">S.</tp:taxon-name-part> <tp:taxon-name-part taxon-name-part-type="species" reg="rubra">rubra</tp:taxon-name-part></tp:taxon-name></italic> sp. n.</bold>
                    </td></tr><tr><td rowspan="1" colspan="1">–</td><td rowspan="1" colspan="1">Fore wings with only indistinct fuscous brown on membrane and distinct small darker brown patches around termination of veins at wing margins and around cross veins between Rs and wing margin in cell r<sub>1</sub>, cross veins fewer (typically less than 5), larger species with narrower wings (ratio <abbrev xmlns:xlink="http://www.w3.org/1999/xlink" xlink:title="ratio fore wing length:width" xlink:type="simple">WL:WW</abbrev> &gt; 3.1) and wing cell cu<sub>1</sub> relatively wide and low (ratio <abbrev xmlns:xlink="http://www.w3.org/1999/xlink" xlink:title="ratio fore wing cell cu1 width:height" xlink:type="simple">CUR</abbrev> &gt; 1.33) (Figs <xref ref-type="fig" rid="F1">1E</xref>, <xref ref-type="fig" rid="F5">5I–K</xref>)</td><td rowspan="1" colspan="1">
                      <bold><italic><tp:taxon-name><tp:taxon-name-part taxon-name-part-type="genus" reg="Swezeyana">S.</tp:taxon-name-part> <tp:taxon-name-part taxon-name-part-type="species" reg="hawaiiensis">hawaiiensis</tp:taxon-name-part></tp:taxon-name></italic> sp. n.</bold>
                    </td></tr><tr><td rowspan="1" colspan="1">4</td><td rowspan="1" colspan="1">Larger species (<abbrev xmlns:xlink="http://www.w3.org/1999/xlink" xlink:title="fore wing length" xlink:type="simple">WL</abbrev> &gt; 1.9 mm), paramere shape more triangular with a broader base, on Kauai (possibly other islands for <italic><tp:taxon-name><tp:taxon-name-part taxon-name-part-type="genus" reg="Swezeyana">S.</tp:taxon-name-part> <tp:taxon-name-part taxon-name-part-type="species" reg="reticulata">reticulata</tp:taxon-name-part></tp:taxon-name></italic>)</td><td rowspan="1" colspan="1">
                      <bold>5</bold>
                    </td></tr><tr><td rowspan="1" colspan="1">–</td><td rowspan="1" colspan="1">Smaller species (<abbrev xmlns:xlink="http://www.w3.org/1999/xlink" xlink:title="fore wing length" xlink:type="simple">WL</abbrev> &lt; 1.9 mm), paramere shape more slender with a narrower base, on Oahu (Figs <xref ref-type="fig" rid="F1">1F</xref>, <xref ref-type="fig" rid="F11">11</xref>)</td><td rowspan="1" colspan="1">
                      <bold><italic><tp:taxon-name><tp:taxon-name-part taxon-name-part-type="genus" reg="Swezeyana">S.</tp:taxon-name-part> <tp:taxon-name-part taxon-name-part-type="species" reg="magnaccai">magnaccai</tp:taxon-name-part></tp:taxon-name></italic> sp. n.</bold>
                    </td></tr><tr><td rowspan="1" colspan="1">5</td><td rowspan="1" colspan="1">Fore wing with fewer cross veins (typically less than 6) between Rs and wing margin, head with shorter genal processes (ratio <abbrev xmlns:xlink="http://www.w3.org/1999/xlink" xlink:title="head width" xlink:type="simple">HW</abbrev>:GP &gt; 1.36) and shorter antennae (<abbrev xmlns:xlink="http://www.w3.org/1999/xlink" xlink:title="antennal length" xlink:type="simple">AL</abbrev> &lt; 0.75 mm, ratio <abbrev xmlns:xlink="http://www.w3.org/1999/xlink" xlink:title="ratio antennal length:head width" xlink:type="simple">AL:HW</abbrev> ≤ 1.40), paramere shorter and broader (ratio <abbrev xmlns:xlink="http://www.w3.org/1999/xlink" xlink:title="ratio paramere length:head width" xlink:type="simple">PL:HW</abbrev> &lt; 0.20, ratio <abbrev xmlns:xlink="http://www.w3.org/1999/xlink" xlink:title="ratio paramere length:distal aedeagus segment length" xlink:type="simple">PL:AEL</abbrev> &lt; 0.80), female terminalia shorter (ratio <abbrev xmlns:xlink="http://www.w3.org/1999/xlink" xlink:title="ratio female proctiger:head width" xlink:type="simple">FP:HW</abbrev> &lt; 0.80) with posterior margin of anal ring less convoluted and incised (Figs <xref ref-type="fig" rid="F1">1G</xref>, <xref ref-type="fig" rid="F9">9A–T</xref>; immatures Figs <xref ref-type="fig" rid="F12">12A–G</xref>, <xref ref-type="fig" rid="F13">13A–F</xref>)</td><td rowspan="1" colspan="1">
                      <bold><italic><tp:taxon-name><tp:taxon-name-part taxon-name-part-type="genus" reg="Swezeyana">S.</tp:taxon-name-part> <tp:taxon-name-part taxon-name-part-type="species" reg="reticulata">reticulata</tp:taxon-name-part></tp:taxon-name></italic> Caldwell, 1940</bold>
                    </td></tr><tr><td rowspan="1" colspan="1">–</td><td rowspan="1" colspan="1">Fore wing with more cross veins (typically more than 6) between Rs and wing margin, head with longer genal processes (ratio <abbrev xmlns:xlink="http://www.w3.org/1999/xlink" xlink:title="head width" xlink:type="simple">HW</abbrev>:GP &lt; 1.36) and longer antennae (<abbrev xmlns:xlink="http://www.w3.org/1999/xlink" xlink:title="antennal length" xlink:type="simple">AL</abbrev> &gt; 0.75 mm, ratio <abbrev xmlns:xlink="http://www.w3.org/1999/xlink" xlink:title="ratio antennal length:head width" xlink:type="simple">AL:HW</abbrev> ≥ 1.40), paramere longer and narrower (ratio <abbrev xmlns:xlink="http://www.w3.org/1999/xlink" xlink:title="ratio paramere length:head width" xlink:type="simple">PL:HW</abbrev> &gt; 0.20, ratio <abbrev xmlns:xlink="http://www.w3.org/1999/xlink" xlink:title="ratio paramere length:distal aedeagus segment length" xlink:type="simple">PL:AEL</abbrev> &gt; 0.80), female terminalia longer (ratio <abbrev xmlns:xlink="http://www.w3.org/1999/xlink" xlink:title="ratio female proctiger:head width" xlink:type="simple">FP:HW</abbrev> &gt; 0.80) with posterior margin of anal ring more convoluted and incised (Figs <xref ref-type="fig" rid="F1">1H</xref>, <xref ref-type="fig" rid="F10">10A–S</xref>; immatures Figs <xref ref-type="fig" rid="F12">12H–N</xref>, <xref ref-type="fig" rid="F13">13G–J</xref>)</td><td rowspan="1" colspan="1">
                      <bold><italic><tp:taxon-name><tp:taxon-name-part taxon-name-part-type="genus" reg="Swezeyana">S.</tp:taxon-name-part> <tp:taxon-name-part taxon-name-part-type="species" reg="tentaculata">tentaculata</tp:taxon-name-part></tp:taxon-name></italic> sp. n.</bold>
                    </td></tr><tr><td rowspan="1" colspan="1">6</td><td rowspan="1" colspan="1">Smaller species (<abbrev xmlns:xlink="http://www.w3.org/1999/xlink" xlink:title="fore wing length" xlink:type="simple">WL</abbrev> &lt; 3 mm, <abbrev xmlns:xlink="http://www.w3.org/1999/xlink" xlink:title="antennal length" xlink:type="simple">AL</abbrev> &lt; 1 mm), wing cell cu<sub>1</sub> relatively narrow and high (ratio <abbrev xmlns:xlink="http://www.w3.org/1999/xlink" xlink:title="ratio fore wing cell cu1 width:height" xlink:type="simple">CUR</abbrev> &lt; 2.1), on Oahu, Molokai, Maui</td><td rowspan="1" colspan="1">
                      <bold>7</bold>
                    </td></tr><tr><td rowspan="1" colspan="1">–</td><td rowspan="1" colspan="1">Larger species (<abbrev xmlns:xlink="http://www.w3.org/1999/xlink" xlink:title="fore wing length" xlink:type="simple">WL</abbrev> &gt; 3 mm, <abbrev xmlns:xlink="http://www.w3.org/1999/xlink" xlink:title="antennal length" xlink:type="simple">AL</abbrev> &gt; 1 mm), wing cell cu<sub>1</sub> relatively wide and low (ratio <abbrev xmlns:xlink="http://www.w3.org/1999/xlink" xlink:title="ratio fore wing cell cu1 width:height" xlink:type="simple">CUR</abbrev> &gt; 2.1), on Kauai (Figs <xref ref-type="fig" rid="F1">1D</xref>, <xref ref-type="fig" rid="F6">6A–K</xref>)</td><td rowspan="1" colspan="1">
                      <bold><italic><tp:taxon-name><tp:taxon-name-part taxon-name-part-type="genus" reg="Swezeyana">S.</tp:taxon-name-part> <tp:taxon-name-part taxon-name-part-type="species" reg="magna">magna</tp:taxon-name-part></tp:taxon-name></italic> sp. n.</bold>
                    </td></tr><tr><td rowspan="1" colspan="1">7</td><td rowspan="1" colspan="1">Genal processes shorter (GP &lt; 0.40 mm, ratio <abbrev xmlns:xlink="http://www.w3.org/1999/xlink" xlink:title="head width" xlink:type="simple">HW</abbrev>:GP &gt; 1.35), paramere shorter (ratio <abbrev xmlns:xlink="http://www.w3.org/1999/xlink" xlink:title="ratio paramere length:head width" xlink:type="simple">PL:HW</abbrev> &lt; 0.27) and with less extended anteriorly directed apex, on Oahu</td><td rowspan="1" colspan="1">
                      <bold>8</bold>
                    </td></tr><tr><td rowspan="1" colspan="1">–</td><td rowspan="1" colspan="1">Genal processes longer (GP &gt; 0.40 mm, ratio <abbrev xmlns:xlink="http://www.w3.org/1999/xlink" xlink:title="head width" xlink:type="simple">HW</abbrev>:GP &lt; 1.35), paramere longer (ratio <abbrev xmlns:xlink="http://www.w3.org/1999/xlink" xlink:title="ratio paramere length:head width" xlink:type="simple">PL:HW</abbrev> &gt; 0.27) and with more extended anteriorly directed apex, on Molokai and Maui (Figs <xref ref-type="fig" rid="F1">1A</xref>, <xref ref-type="fig" rid="F3">3A–P</xref>)</td><td rowspan="1" colspan="1">
                      <bold><italic><tp:taxon-name><tp:taxon-name-part taxon-name-part-type="genus" reg="Swezeyana">S.</tp:taxon-name-part> <tp:taxon-name-part taxon-name-part-type="species" reg="elongagena">elongagena</tp:taxon-name-part></tp:taxon-name></italic> Caldwell, 1940</bold>
                    </td></tr><tr><td rowspan="1" colspan="1">8</td><td rowspan="1" colspan="1">Paler species (generally yellow-brown to green), fore wing vein Rs typically longer relative to wing length (ratio <abbrev xmlns:xlink="http://www.w3.org/1999/xlink" xlink:title="ratio fore wing length:vein Rs length" xlink:type="simple">WL:Rs</abbrev> 1.57–1.82) resulting in shorter distance between terminations of Rs and M<sub>1+2</sub>, antennae longer (<abbrev xmlns:xlink="http://www.w3.org/1999/xlink" xlink:title="antennal length" xlink:type="simple">AL</abbrev> &gt; 0.65 mm), paramere longer (ratios <abbrev xmlns:xlink="http://www.w3.org/1999/xlink" xlink:title="ratio paramere length:head width" xlink:type="simple">PL:HW</abbrev> &gt; 0.20, <abbrev xmlns:xlink="http://www.w3.org/1999/xlink" xlink:title="ratio paramere length:distal aedeagus segment length" xlink:type="simple">PL:AEL</abbrev> &gt; 1.15, <abbrev xmlns:xlink="http://www.w3.org/1999/xlink" xlink:title="ratio paramere length:subgenital plate height" xlink:type="simple">PL:SH</abbrev> &gt; 0.90) (Figs <xref ref-type="fig" rid="F1">1B</xref>, <xref ref-type="fig" rid="F7">7A–R</xref>)</td><td rowspan="1" colspan="1">
                      <bold><italic><tp:taxon-name><tp:taxon-name-part taxon-name-part-type="genus" reg="Swezeyana">S.</tp:taxon-name-part> <tp:taxon-name-part taxon-name-part-type="species" reg="oahuensis">oahuensis</tp:taxon-name-part></tp:taxon-name></italic> sp. n.</bold>
                    </td></tr><tr><td rowspan="1" colspan="1">–</td><td rowspan="1" colspan="1">Darker species (generally dark brown to black), fore wing vein Rs typically shorter relative to wing length (ratio <abbrev xmlns:xlink="http://www.w3.org/1999/xlink" xlink:title="ratio fore wing length:vein Rs length" xlink:type="simple">WL:Rs</abbrev> 1.76–2.03) resulting in longer distance between terminations of Rs and M<sub>1+2</sub>, antennae shorter (<abbrev xmlns:xlink="http://www.w3.org/1999/xlink" xlink:title="antennal length" xlink:type="simple">AL</abbrev> ≤ 0.65 mm), paramere shorter (ratios <abbrev xmlns:xlink="http://www.w3.org/1999/xlink" xlink:title="ratio paramere length:head width" xlink:type="simple">PL:HW</abbrev> &lt; 0.20, <abbrev xmlns:xlink="http://www.w3.org/1999/xlink" xlink:title="ratio paramere length:distal aedeagus segment length" xlink:type="simple">PL:AEL</abbrev> &lt; 1.15, <abbrev xmlns:xlink="http://www.w3.org/1999/xlink" xlink:title="ratio paramere length:subgenital plate height" xlink:type="simple">PL:SH</abbrev> &lt; 0.90) (Figs <xref ref-type="fig" rid="F1">1C</xref>, <xref ref-type="fig" rid="F4">4A–T</xref>)</td><td rowspan="1" colspan="1">
                      <bold><italic><tp:taxon-name><tp:taxon-name-part taxon-name-part-type="genus" reg="Swezeyana">S.</tp:taxon-name-part> <tp:taxon-name-part taxon-name-part-type="species" reg="atra">atra</tp:taxon-name-part></tp:taxon-name></italic> sp. n.</bold>
                    </td></tr></tbody></table></table-wrap></tp:treatment-sec><tp:treatment-sec sec-type="description" id="SECID0EPAAI"><title>Note on species descriptions.</title><p>
              <italic><tp:taxon-name><tp:taxon-name-part taxon-name-part-type="genus" reg="Swezeyana">Swezeyana</tp:taxon-name-part></tp:taxon-name></italic> is a small genus with, in general, considerable morphological homogeneity. The species descriptions below provide details of species specific characteristics not supplied in the generic description above.</p></tp:treatment-sec><tp:treatment-sec><!--Section generated to contain objects referenced in tp:taxon-treatment.--><fig id="F3" position="float" orientation="portrait"><label>Figure 3.</label><caption><p>
                  <italic><tp:taxon-name><tp:taxon-name-part taxon-name-part-type="genus" reg="Swezeyana">Swezeyana</tp:taxon-name-part> <tp:taxon-name-part taxon-name-part-type="species" reg="elongagena">elongagena</tp:taxon-name-part></tp:taxon-name></italic>. <bold>A</bold> head <bold>B</bold> head (lateral view) <bold>C</bold> male <bold>D</bold> head and antenna, inset detail of terminal antennal segments (terminal setae outlined) <bold>E</bold> female terminalia <bold>F</bold> detail of apex of female terminalia indicating beak and position of medial clefts in proctiger and subgenital plate (outlined) <bold>G</bold> male terminalia <bold>H</bold> paramere and distal aedeagus segment <bold>I</bold> paramere, inset detail of apex <bold>J</bold> eggs (distinctly hexagonal sculpturing and pedicel outlined and indicated) <bold>K</bold> hind leg <bold>L</bold> base of hind tibia with reduced genual spine indicated <bold>M</bold> mesotarsi and metatarsi (outlined), concave and ridged underside of basal metatarsus (outlined) <bold>N</bold> small but distinct meracanthus (indicated) <bold>O</bold> fore wing with interior edge of ventral margin outlined, inset illustrating broad shape of marginal radular spine cluster <bold>P</bold> extent of fore wing pseudopterostigma (shaded).</p></caption><graphic xmlns:xlink="http://www.w3.org/1999/xlink" xlink:href="zookeys-758-075-g003.jpg" position="float" orientation="portrait" xlink:type="simple" id="oo_203291.jpg"/></fig><fig id="F6" position="float" orientation="portrait"><label>Figure 6.</label><caption><p>
                  <italic><tp:taxon-name><tp:taxon-name-part taxon-name-part-type="genus" reg="Swezeyana">Swezeyana</tp:taxon-name-part> <tp:taxon-name-part taxon-name-part-type="species" reg="magna">magna</tp:taxon-name-part></tp:taxon-name></italic> sp. n. <bold>A</bold> head and antenna, inset antenna detail <bold>B</bold> hind leg <bold>C</bold> base of hind tibia (reduced genual spine indicated) <bold>D</bold> small but distinct meracanthus (indicated) <bold>E</bold> metatarsi, inset comparative size of mesotarsi <bold>F</bold> dorsum of thorax <bold>G</bold> proboscis <bold>H</bold> aedeagus and paramere <bold>I</bold> extent of pseudopterostigma (shaded) <bold>J</bold> broad shape of marginal radular spine cluster (outlined) <bold>K</bold> fore wing, with interior edge of ventral margin outlined.</p></caption><graphic xmlns:xlink="http://www.w3.org/1999/xlink" xlink:href="zookeys-758-075-g006.jpg" position="float" orientation="portrait" xlink:type="simple" id="oo_203294.jpg"/></fig><fig id="F9" position="float" orientation="portrait"><label>Figure 9.</label><caption><p>
                  <italic><tp:taxon-name><tp:taxon-name-part taxon-name-part-type="genus" reg="Swezeyana">Swezeyana</tp:taxon-name-part> <tp:taxon-name-part taxon-name-part-type="species" reg="reticulata">reticulata</tp:taxon-name-part></tp:taxon-name></italic>. <bold>A</bold> head <bold>B</bold> head and antenna (lateral view) <bold>C</bold> detail of antenna <bold>D</bold> hind leg, inset highly reduced meracanthus (indicated) and base of hind tibia with genual spine (indicated) <bold>E</bold> male <bold>F</bold> female <bold>G</bold> dorsum of thorax <bold>H</bold> head and antenna <bold>I</bold> metatarsi (outlined) <bold>J</bold> female proctiger (dorsal view) <bold>K</bold> detail of anal ring (outlined), illustrating circumanal ring pores <bold>L</bold> female terminalia (subgenital beak indicated, apex outlined) <bold>M</bold> female subgenital plate (ventral view, apex outlined) <bold>N</bold> detail of posterior apex of female subgenital plate with beak and membrane (outlined) <bold>O</bold> ovipositor <bold>P</bold> female terminalia (dorsal view), lateral valves extending beyond proctiger <bold>Q</bold> male terminalia <bold>R</bold> aedeagus and paramere, with details of paramere apex (above interior view, below dorsal view) <bold>S</bold> fore wing, with interior edge of ventral margin outlined <bold>T</bold> fore wing detail of pigmented cross veins.</p></caption><graphic xmlns:xlink="http://www.w3.org/1999/xlink" xlink:href="zookeys-758-075-g009.jpg" position="float" orientation="portrait" xlink:type="simple" id="oo_203297.jpg"/></fig><fig id="F12" position="float" orientation="portrait"><label>Figure 12.</label><caption><p>
                  <italic><tp:taxon-name><tp:taxon-name-part taxon-name-part-type="genus" reg="Swezeyana">Swezeyana</tp:taxon-name-part> <tp:taxon-name-part taxon-name-part-type="species" reg="reticulata">reticulata</tp:taxon-name-part></tp:taxon-name></italic> and <italic><tp:taxon-name><tp:taxon-name-part taxon-name-part-type="genus" reg="Swezeyana">Swezeyana</tp:taxon-name-part> <tp:taxon-name-part taxon-name-part-type="species" reg="tentaculata">tentaculata</tp:taxon-name-part></tp:taxon-name></italic> 5<sup>th</sup> instar immatures. <bold>A–G, M</bold> <italic><tp:taxon-name><tp:taxon-name-part taxon-name-part-type="genus" reg="Swezeyana">S.</tp:taxon-name-part> <tp:taxon-name-part taxon-name-part-type="species" reg="reticulata">reticulata</tp:taxon-name-part></tp:taxon-name></italic>: <bold>A</bold> detail of dorsal lanceolate setae with inflated and ridged bases anterior of eye <bold>B</bold> detail of dorsal sub-marginal lanceolate setae with inflated and ridged bases on margin of wing pads <bold>C</bold> detail of tubercles on margin of abdomen, and marginal narrow, blunt sectasetae <bold>D</bold> detail of dorsal tubercle bearing small simple setae, and small lanceolate setae with greatly inflated and ridged bases on surrounding surface <bold>E</bold> lateral view showing arrangement of dorsal tubercles, open arrows indicate position of thoracic and abdominal tubercles typically more darkly pigmented <bold>F</bold> dorsal view, open arrows indicate position of thoracic and abdominal tubercles typically more darkly pigmented <bold>G</bold> anal ring <bold>H–L, N</bold> <italic><tp:taxon-name><tp:taxon-name-part taxon-name-part-type="genus" reg="Swezeyana">S.</tp:taxon-name-part> <tp:taxon-name-part taxon-name-part-type="species" reg="tentaculata">tentaculata</tp:taxon-name-part></tp:taxon-name></italic>: <bold>H</bold> dorsal view, open arrows indicate position of thoracic and abdominal tentacles typically more darkly pigmented, inset detail of marginal pointed sectasetae <bold>I</bold> anal ring <bold>J, K</bold> detail of dorsal sub-marginal long, simple setae with narrowly inflated and ridged bases, <bold>K</bold> also shows different pigmentation for 1<sup>st</sup> and 2<sup>nd</sup> tentacle on abdomen margin <bold>L</bold> detail of long tentacle with simple setae towards the apex and a pair of small simple setae apically, and longer slightly capitate rod setae towards the base and on surrounding surface <bold>M</bold> tarsus and antenna (similar for both species) <bold>N</bold> red-brown <italic><tp:taxon-name><tp:taxon-name-part taxon-name-part-type="genus" reg="Swezeyana">S.</tp:taxon-name-part> <tp:taxon-name-part taxon-name-part-type="species" reg="tentaculata">tentaculata</tp:taxon-name-part></tp:taxon-name></italic> immatures found along the midribs on undersides of leaves among the red-brown leaf trichomes.</p></caption><graphic xmlns:xlink="http://www.w3.org/1999/xlink" xlink:href="zookeys-758-075-g012.jpg" position="float" orientation="portrait" xlink:type="simple" id="oo_203300.jpg"/></fig><fig id="F13" position="float" orientation="portrait"><label>Figure 13.</label><caption><p>
                  <italic><tp:taxon-name><tp:taxon-name-part taxon-name-part-type="genus" reg="Swezeyana">Swezeyana</tp:taxon-name-part> <tp:taxon-name-part taxon-name-part-type="species" reg="reticulata">reticulata</tp:taxon-name-part></tp:taxon-name></italic> and <italic><tp:taxon-name><tp:taxon-name-part taxon-name-part-type="genus" reg="Swezeyana">Swezeyana</tp:taxon-name-part> <tp:taxon-name-part taxon-name-part-type="species" reg="tentaculata">tentaculata</tp:taxon-name-part></tp:taxon-name></italic> 1<sup>st</sup>-4<sup>th</sup> instar immatures. <bold>A–F</bold> <italic><tp:taxon-name><tp:taxon-name-part taxon-name-part-type="genus" reg="Swezeyana">S.</tp:taxon-name-part> <tp:taxon-name-part taxon-name-part-type="species" reg="reticulata">reticulata</tp:taxon-name-part></tp:taxon-name></italic>: <bold>A</bold> 1<sup>st</sup> instar, inset detail of marginal narrow, blunt sectasetae <bold>B</bold> 2<sup>nd</sup> instar with appearance of tubercles <bold>C</bold> detail of 2<sup>nd</sup> instar anterior marginal and sub-marginal head setae <bold>D</bold> detail of 2<sup>nd</sup> instar marginal tubercles on the thorax bearing simple setae towards apices <bold>E</bold> 3<sup>rd</sup> instar, inset detail of marginal narrow, blunt sectasetae <bold>F</bold> 4<sup>th</sup> instar, inset detail of dorsal and sub-marginal lanceolate setae with inflated and ridged bases <bold>G–J</bold> <italic><tp:taxon-name><tp:taxon-name-part taxon-name-part-type="genus" reg="Swezeyana">S.</tp:taxon-name-part> <tp:taxon-name-part taxon-name-part-type="species" reg="tentaculata">tentaculata</tp:taxon-name-part></tp:taxon-name></italic>: <bold>G</bold> 4<sup>th</sup> instar, with details of marginal pointed sectasetae, and dorsal and sub-marginal simple setae with narrowly inflated and ridged bases <bold>H</bold> 3<sup>rd</sup> instar, with detail of larger dorso-medial tubercles bearing spiral of slightly capitate rod setae; marginal pointed sectasetae, and dorsal and sub-marginal simple setae with narrowly inflated and ridged bases as for 4<sup>th</sup> instar <bold>I</bold> detail of 3<sup>rd</sup> instar pairs of slightly capitate rod setae near the apices of marginal tubercles on the abdomen <bold>J</bold> detail of 3<sup>rd</sup> instar marginal pointed sectasetae, and dorsal sub-marginal simple setae.</p></caption><graphic xmlns:xlink="http://www.w3.org/1999/xlink" xlink:href="zookeys-758-075-g013.jpg" position="float" orientation="portrait" xlink:type="simple" id="oo_203301.jpg"/></fig><fig id="F4" position="float" orientation="portrait"><label>Figure 4.</label><caption><p>
                  <italic><tp:taxon-name><tp:taxon-name-part taxon-name-part-type="genus" reg="Swezeyana">Swezeyana</tp:taxon-name-part> <tp:taxon-name-part taxon-name-part-type="species" reg="atra">atra</tp:taxon-name-part></tp:taxon-name></italic> sp. n. <bold>A</bold> head <bold>B</bold> head and antenna (lateral view) <bold>C</bold> antenna <bold>D</bold> proboscis <bold>E</bold> dorsum of thorax <bold>F</bold> male terminalia, inset distal aedeagus segment <bold>G</bold> paramere and distal aedeagus segment <bold>H</bold> parameres (dorsal view), inset illustrating paramere apex <bold>I</bold> paramere (posterior view) <bold>J</bold> female abdomen <bold>K</bold> female terminalia <bold>L</bold> female proctiger (dorsal view) <bold>M</bold> detail of anal ring <bold>N</bold> female subgenital plate (ventral view) <bold>O</bold> detail of posterior apex of female subgenital plate with membrane (outlined) <bold>P</bold> female terminalia endoskeleton (dorsal view, outlined) <bold>Q</bold> hind leg, inset reduced meracanthus (indicated) and metatarsi (outlined) <bold>R</bold> base of hind tibia with highly reduced genual spine (indicated) <bold>S</bold> extent of fore wing pseudopterostigma (shaded) <bold>T</bold> fore wing (above) with interior edge of ventral margin outlined, hind wing (below).</p></caption><graphic xmlns:xlink="http://www.w3.org/1999/xlink" xlink:href="zookeys-758-075-g004.jpg" position="float" orientation="portrait" xlink:type="simple" id="oo_203292.jpg"/></fig><fig id="F10" position="float" orientation="portrait"><label>Figure 10.</label><caption><p>
                  <italic><tp:taxon-name><tp:taxon-name-part taxon-name-part-type="genus" reg="Swezeyana">Swezeyana</tp:taxon-name-part> <tp:taxon-name-part taxon-name-part-type="species" reg="tentaculata">tentaculata</tp:taxon-name-part></tp:taxon-name></italic> sp. n. <bold>A</bold> head <bold>B</bold> head (lateral view) <bold>C</bold> head and antenna (lateral view) <bold>D</bold> dorsum of thorax <bold>E</bold> antenna <bold>F</bold> head and antenna <bold>G</bold> proboscis <bold>H</bold> hind leg, inset highly reduced meracanthus (indicated) and base of hind tibia with genual spine (indicated) <bold>I</bold> female terminalia endoskeleton (dorsal view) <bold>J</bold> female terminalia (subgenital beak indicated, apex outlined) <bold>K</bold> female proctiger (dorsal view) <bold>L</bold> female subgenital plate (ventral view, apex outlined) <bold>M</bold> detail of posterior apex of female subgenital plate with beak and membrane (outlined) <bold>N</bold> detail of anal ring (dorsal view, outlined) <bold>O</bold> egg (outlined), inset detail of sculpturing on dorsal service <bold>P</bold> aedeagus and paramere <bold>Q</bold> male terminalia <bold>R</bold> fore wing (above), with interior edge of ventral margin outlined, hind wing (below) <bold>S</bold> fore wing detail of pigmented cross veins and unpigmented membrane surrounding marginal radular spine clusters.</p></caption><graphic xmlns:xlink="http://www.w3.org/1999/xlink" xlink:href="zookeys-758-075-g010.jpg" position="float" orientation="portrait" xlink:type="simple" id="oo_203298.jpg"/></fig><fig id="F2" position="float" orientation="portrait"><label>Figure 2.</label><caption><p>Neighbour-joining (<abbrev xmlns:xlink="http://www.w3.org/1999/xlink" xlink:title="neighbour-joining" id="ABBRID0EMTAI" xlink:type="simple">NJ</abbrev>) analysis (combined <abbrev xmlns:xlink="http://www.w3.org/1999/xlink" xlink:title="cytochrome oxidase subunit 1" id="ABBRID0EQTAI" xlink:type="simple">COI</abbrev> and <abbrev xmlns:xlink="http://www.w3.org/1999/xlink" xlink:title="cytochrome B" id="ABBRID0EUTAI" xlink:type="simple">cytB</abbrev> data) with 1000 bootstrap replicates in PAUP*. Eight of the nine <italic><tp:taxon-name><tp:taxon-name-part taxon-name-part-type="genus" reg="Swezeyana">Swezeyana</tp:taxon-name-part></tp:taxon-name></italic> species are included and 16 other taxa from <tp:taxon-name><tp:taxon-name-part taxon-name-part-type="family">Triozidae</tp:taxon-name-part></tp:taxon-name>, mostly representing other Hawaiian genera for comparison of divergence; and one species from <tp:taxon-name><tp:taxon-name-part taxon-name-part-type="family">Carsidaridae</tp:taxon-name-part></tp:taxon-name> as an outgroup (<italic><tp:taxon-name><tp:taxon-name-part taxon-name-part-type="genus" reg="Mesohomotoma">Mesohomotoma</tp:taxon-name-part> <tp:taxon-name-part taxon-name-part-type="species" reg="hibisci">hibisci</tp:taxon-name-part></tp:taxon-name></italic>) (Table <xref ref-type="table" rid="T1">1</xref>). Outlines of parameres and female terminalia illustrate the two recognized species groups (<italic><tp:taxon-name><tp:taxon-name-part taxon-name-part-type="genus" reg="Swezeyana"/><tp:taxon-name-part taxon-name-part-type="species" reg="elongagena">elongagena</tp:taxon-name-part></tp:taxon-name></italic> group in black, <italic><tp:taxon-name><tp:taxon-name-part taxon-name-part-type="genus" reg="Swezeyana"/><tp:taxon-name-part taxon-name-part-type="species" reg="reticulata">reticulata</tp:taxon-name-part></tp:taxon-name></italic> group in grey, <italic><tp:taxon-name><tp:taxon-name-part taxon-name-part-type="genus" reg="Swezeyana">S.</tp:taxon-name-part> <tp:taxon-name-part taxon-name-part-type="species" reg="magnaccai">magnaccai</tp:taxon-name-part></tp:taxon-name></italic> unplaced), and fore wing images (Fig. <xref ref-type="fig" rid="F1">1</xref>) show the distribution of patterned/pigmented wings. Regional localities of sample are given, and “imm.” indicates an immature sampled for <italic><tp:taxon-name><tp:taxon-name-part taxon-name-part-type="genus" reg="Swezeyana">S.</tp:taxon-name-part> <tp:taxon-name-part taxon-name-part-type="species" reg="reticulata">reticulata</tp:taxon-name-part></tp:taxon-name></italic>. <abbrev xmlns:xlink="http://www.w3.org/1999/xlink" xlink:title="neighbour-joining" id="ABBRID0EGWAI" xlink:type="simple">NJ</abbrev> bootstrap support values ≥ 60% are indicated for all nodes, and comparative node support from <abbrev xmlns:xlink="http://www.w3.org/1999/xlink" xlink:title="Maximum likelihood" id="ABBRID0EKWAI" xlink:type="simple">ML</abbrev> and Bayesian analyses are shown for the three same island sister taxa pairs (<abbrev xmlns:xlink="http://www.w3.org/1999/xlink" xlink:title="neighbour-joining" id="ABBRID0EOWAI" xlink:type="simple">NJ</abbrev>/<abbrev xmlns:xlink="http://www.w3.org/1999/xlink" xlink:title="Maximum likelihood" id="ABBRID0ESWAI" xlink:type="simple">ML</abbrev>[bold]/Bayesian[italic]) (see Discussion). Maximum genetic divergence (uncorrected p-distances) is shown for <italic><tp:taxon-name><tp:taxon-name-part taxon-name-part-type="genus" reg="Swezeyana">Swezeyana</tp:taxon-name-part></tp:taxon-name></italic> and four other endemic Hawaiian genera; also shown are maximum intraspecific distances (indicated with an asterix) for two widespread non-Hawaiian species with multiple individuals sampled across terrestrial (<italic><tp:taxon-name><tp:taxon-name-part taxon-name-part-type="genus" reg="Trioza">T.</tp:taxon-name-part> <tp:taxon-name-part taxon-name-part-type="species" reg="urticae">urticae</tp:taxon-name-part></tp:taxon-name></italic>) or oceanic (<italic><tp:taxon-name><tp:taxon-name-part taxon-name-part-type="genus" reg="Mesohomotoma">M.</tp:taxon-name-part> <tp:taxon-name-part taxon-name-part-type="species" reg="hibisci">hibisci</tp:taxon-name-part></tp:taxon-name></italic>) landscapes (see Discussion).</p></caption><graphic xmlns:xlink="http://www.w3.org/1999/xlink" xlink:href="zookeys-758-075-g002.jpg" position="float" orientation="portrait" xlink:type="simple" id="oo_203290.jpg"/></fig><table-wrap id="T1" position="float" orientation="portrait"><label>Table 1.</label><caption><p>Additional taxa sampled for the mitochondrial DNA analysis, with GenBank accession numbers.</p></caption><table id="TID0E1BAC" rules="all"><tbody><tr><th rowspan="1" colspan="1">Species</th><th rowspan="1" colspan="1">Locality</th><th rowspan="1" colspan="1">GenBank <abbrev xmlns:xlink="http://www.w3.org/1999/xlink" xlink:title="cytochrome oxidase subunit 1" id="ABBRID0EULAC" xlink:type="simple">COI</abbrev>/<abbrev xmlns:xlink="http://www.w3.org/1999/xlink" xlink:title="cytochrome B" id="ABBRID0EYLAC" xlink:type="simple">cytB</abbrev> (publication)</th></tr><tr><td rowspan="1" colspan="1">
                <bold>Family: <tp:taxon-name><tp:taxon-name-part taxon-name-part-type="family">Carsidaridae</tp:taxon-name-part></tp:taxon-name></bold>
              </td><td rowspan="1" colspan="1"/><td rowspan="1" colspan="1"/></tr><tr><td rowspan="4" colspan="1">
                <italic><tp:taxon-name><tp:taxon-name-part taxon-name-part-type="genus" reg="Mesohomotoma">Mesohomotoma</tp:taxon-name-part> <tp:taxon-name-part taxon-name-part-type="species" reg="hibisci">hibisci</tp:taxon-name-part></tp:taxon-name></italic> (Froggatt, 1901)</td><td rowspan="1" colspan="1">Society Islands (Moorea)</td><td rowspan="1" colspan="1"><ext-link xmlns:xlink="http://www.w3.org/1999/xlink" ext-link-type="gen" xlink:href="KY294174" xlink:type="simple">KY294174</ext-link>/<ext-link xmlns:xlink="http://www.w3.org/1999/xlink" ext-link-type="gen" xlink:href="KY294658" xlink:type="simple">KY294658</ext-link> (<xref ref-type="bibr" rid="B23">Percy 2017a</xref>)</td></tr><tr><td rowspan="1" colspan="1">Society Islands (Raiatea)</td><td rowspan="1" colspan="1"><ext-link xmlns:xlink="http://www.w3.org/1999/xlink" ext-link-type="gen" xlink:href="KY294171" xlink:type="simple">KY294171</ext-link>/<ext-link xmlns:xlink="http://www.w3.org/1999/xlink" ext-link-type="gen" xlink:href="KY294655" xlink:type="simple">KY294655</ext-link> (<xref ref-type="bibr" rid="B23">Percy 2017a</xref>)</td></tr><tr><td rowspan="1" colspan="1">New Caledonia</td><td rowspan="1" colspan="1"><ext-link xmlns:xlink="http://www.w3.org/1999/xlink" ext-link-type="gen" xlink:href="KY294170" xlink:type="simple">KY294170</ext-link>/<ext-link xmlns:xlink="http://www.w3.org/1999/xlink" ext-link-type="gen" xlink:href="KY294654" xlink:type="simple">KY294654</ext-link> (<xref ref-type="bibr" rid="B23">Percy 2017a</xref>)</td></tr><tr><td rowspan="1" colspan="1">Singapore</td><td rowspan="1" colspan="1"><ext-link xmlns:xlink="http://www.w3.org/1999/xlink" ext-link-type="gen" xlink:href="KY294176" xlink:type="simple">KY294176</ext-link>/<ext-link xmlns:xlink="http://www.w3.org/1999/xlink" ext-link-type="gen" xlink:href="KY294660" xlink:type="simple">KY294660</ext-link> (<xref ref-type="bibr" rid="B23">Percy 2017a</xref>)</td></tr><tr><td rowspan="1" colspan="1">
                <bold>Family: <tp:taxon-name><tp:taxon-name-part taxon-name-part-type="family">Triozidae</tp:taxon-name-part></tp:taxon-name></bold>
              </td><td rowspan="1" colspan="1"/><td rowspan="1" colspan="1"/></tr><tr><td rowspan="1" colspan="1">
                <italic><tp:taxon-name><tp:taxon-name-part taxon-name-part-type="genus" reg="Anomocephala">Anomocephala</tp:taxon-name-part> <tp:taxon-name-part taxon-name-part-type="species" reg="unica">unica</tp:taxon-name-part></tp:taxon-name></italic> Tuthill, 1942</td><td rowspan="1" colspan="1">Austral Islands (Rapa)</td><td rowspan="1" colspan="1"><ext-link xmlns:xlink="http://www.w3.org/1999/xlink" ext-link-type="gen" xlink:href="KY293698" xlink:type="simple">KY293698</ext-link>/<ext-link xmlns:xlink="http://www.w3.org/1999/xlink" ext-link-type="gen" xlink:href="KY294177" xlink:type="simple">KY294177</ext-link> (<xref ref-type="bibr" rid="B23">Percy 2017a</xref>)</td></tr><tr><td rowspan="1" colspan="1">
                <italic><tp:taxon-name><tp:taxon-name-part taxon-name-part-type="genus" reg="Bactericera">Bactericera</tp:taxon-name-part> <tp:taxon-name-part taxon-name-part-type="species" reg="cockerelli">cockerelli</tp:taxon-name-part></tp:taxon-name></italic> (Šulc, 1909)</td><td rowspan="1" colspan="1">California</td><td rowspan="1" colspan="1"><ext-link xmlns:xlink="http://www.w3.org/1999/xlink" ext-link-type="gen" xlink:href="KY011201" xlink:type="simple">KY011201</ext-link>/<ext-link xmlns:xlink="http://www.w3.org/1999/xlink" ext-link-type="gen" xlink:href="KY011296" xlink:type="simple">KY011296</ext-link> (<xref ref-type="bibr" rid="B23">Percy 2017a</xref>)</td></tr><tr><td rowspan="1" colspan="1">
                <italic><tp:taxon-name><tp:taxon-name-part taxon-name-part-type="genus" reg="Hemischizocranium">Hemischizocranium</tp:taxon-name-part> <tp:taxon-name-part taxon-name-part-type="species" reg="aloha">aloha</tp:taxon-name-part></tp:taxon-name></italic> (Caldwell, 1940)</td><td rowspan="1" colspan="1">Hawaiian Islands (Kauai)</td><td rowspan="1" colspan="1"><ext-link xmlns:xlink="http://www.w3.org/1999/xlink" ext-link-type="gen" xlink:href="MG988755" xlink:type="simple">MG988755</ext-link>/<ext-link xmlns:xlink="http://www.w3.org/1999/xlink" ext-link-type="gen" xlink:href="MG989062" xlink:type="simple">MG989062</ext-link> (this study)</td></tr><tr><td rowspan="1" colspan="1">
                <italic><tp:taxon-name><tp:taxon-name-part taxon-name-part-type="genus" reg="Hemischizocranium">Hemischizocranium</tp:taxon-name-part> <tp:taxon-name-part taxon-name-part-type="species" reg="bessi">bessi</tp:taxon-name-part></tp:taxon-name></italic> Tuthill, 1956</td><td rowspan="1" colspan="1">Hawaiian Islands (Hawaii)</td><td rowspan="1" colspan="1"><ext-link xmlns:xlink="http://www.w3.org/1999/xlink" ext-link-type="gen" xlink:href="MG988756" xlink:type="simple">MG988756</ext-link>/<ext-link xmlns:xlink="http://www.w3.org/1999/xlink" ext-link-type="gen" xlink:href="MG989063" xlink:type="simple">MG989063</ext-link> (this study)</td></tr><tr><td rowspan="1" colspan="1">
                <italic><tp:taxon-name><tp:taxon-name-part taxon-name-part-type="genus" reg="Hevaheva">Hevaheva</tp:taxon-name-part> <tp:taxon-name-part taxon-name-part-type="species" reg="maculata">maculata</tp:taxon-name-part></tp:taxon-name></italic> Caldwell, 1940</td><td rowspan="1" colspan="1">Hawaiian Islands (Kauai)</td><td rowspan="1" colspan="1"><ext-link xmlns:xlink="http://www.w3.org/1999/xlink" ext-link-type="gen" xlink:href="KY293702" xlink:type="simple">KY293702</ext-link>/<ext-link xmlns:xlink="http://www.w3.org/1999/xlink" ext-link-type="gen" xlink:href="KY294181" xlink:type="simple">KY294181</ext-link> (<xref ref-type="bibr" rid="B23">Percy 2017a</xref>)</td></tr><tr><td rowspan="1" colspan="1">
                <italic><tp:taxon-name><tp:taxon-name-part taxon-name-part-type="genus" reg="Hevaheva">Hevaheva</tp:taxon-name-part> <tp:taxon-name-part taxon-name-part-type="species" reg="minuta">minuta</tp:taxon-name-part></tp:taxon-name></italic> Crawford, 1925</td><td rowspan="1" colspan="1">Hawaiian Islands (Kauai)</td><td rowspan="1" colspan="1"><ext-link xmlns:xlink="http://www.w3.org/1999/xlink" ext-link-type="gen" xlink:href="KY293703" xlink:type="simple">KY293703</ext-link>/<ext-link xmlns:xlink="http://www.w3.org/1999/xlink" ext-link-type="gen" xlink:href="KY294182" xlink:type="simple">KY294182</ext-link> (<xref ref-type="bibr" rid="B23">Percy 2017a</xref>)</td></tr><tr><td rowspan="1" colspan="1">
                <italic><tp:taxon-name><tp:taxon-name-part taxon-name-part-type="genus" reg="Hevaheva">Hevaheva</tp:taxon-name-part> <tp:taxon-name-part taxon-name-part-type="species" reg="perkinsi">perkinsi</tp:taxon-name-part></tp:taxon-name></italic> Kirkaldy, 1902</td><td rowspan="1" colspan="1">Hawaiian Islands (Oahu)</td><td rowspan="1" colspan="1"><ext-link xmlns:xlink="http://www.w3.org/1999/xlink" ext-link-type="gen" xlink:href="KY293704" xlink:type="simple">KY293704</ext-link>/<ext-link xmlns:xlink="http://www.w3.org/1999/xlink" ext-link-type="gen" xlink:href="KY294183" xlink:type="simple">KY294183</ext-link> (<xref ref-type="bibr" rid="B23">Percy 2017a</xref>)</td></tr><tr><td rowspan="1" colspan="1">
                <italic><tp:taxon-name><tp:taxon-name-part taxon-name-part-type="genus" reg="Hevaheva">Hevaheva</tp:taxon-name-part> <tp:taxon-name-part taxon-name-part-type="species" reg="silvestris">silvestris</tp:taxon-name-part></tp:taxon-name></italic> Kirkaldy, 1908</td><td rowspan="1" colspan="1">Hawaiian Islands (Oahu)</td><td rowspan="1" colspan="1"><ext-link xmlns:xlink="http://www.w3.org/1999/xlink" ext-link-type="gen" xlink:href="KY293705" xlink:type="simple">KY293705</ext-link>/<ext-link xmlns:xlink="http://www.w3.org/1999/xlink" ext-link-type="gen" xlink:href="KY294184" xlink:type="simple">KY294184</ext-link> (<xref ref-type="bibr" rid="B23">Percy 2017a</xref>)</td></tr><tr><td rowspan="1" colspan="1">
                <italic><tp:taxon-name><tp:taxon-name-part taxon-name-part-type="genus" reg="Pariaconus">Pariaconus</tp:taxon-name-part> <tp:taxon-name-part taxon-name-part-type="species" reg="iolani">iolani</tp:taxon-name-part></tp:taxon-name></italic> (Kirkaldy, 1902)</td><td rowspan="1" colspan="1">Hawaiian Islands (Kauai)</td><td rowspan="1" colspan="1"><ext-link xmlns:xlink="http://www.w3.org/1999/xlink" ext-link-type="gen" xlink:href="KY293820" xlink:type="simple">KY293820</ext-link>/<ext-link xmlns:xlink="http://www.w3.org/1999/xlink" ext-link-type="gen" xlink:href="KY294297" xlink:type="simple">KY294297</ext-link> (<xref ref-type="bibr" rid="B23">Percy 2017a</xref>)</td></tr><tr><td rowspan="1" colspan="1">
                <italic><tp:taxon-name><tp:taxon-name-part taxon-name-part-type="genus" reg="Pariaconus">Pariaconus</tp:taxon-name-part> <tp:taxon-name-part taxon-name-part-type="species" reg="proboscideus">proboscideus</tp:taxon-name-part></tp:taxon-name></italic> Percy, 2017</td><td rowspan="1" colspan="1">Hawaiian Islands (Hawaii)</td><td rowspan="1" colspan="1"><ext-link xmlns:xlink="http://www.w3.org/1999/xlink" ext-link-type="gen" xlink:href="KY294095" xlink:type="simple">KY294095</ext-link>/<ext-link xmlns:xlink="http://www.w3.org/1999/xlink" ext-link-type="gen" xlink:href="KY294573" xlink:type="simple">KY294573</ext-link> (<xref ref-type="bibr" rid="B23">Percy 2017a</xref>)</td></tr><tr><td rowspan="1" colspan="1">
                <italic><tp:taxon-name><tp:taxon-name-part taxon-name-part-type="genus" reg="Pariaconus">Pariaconus</tp:taxon-name-part> <tp:taxon-name-part taxon-name-part-type="species" reg="pyramidalis">pyramidalis</tp:taxon-name-part></tp:taxon-name></italic> Percy, 2017</td><td rowspan="1" colspan="1">Hawaiian Islands (Hawaii)</td><td rowspan="1" colspan="1"><ext-link xmlns:xlink="http://www.w3.org/1999/xlink" ext-link-type="gen" xlink:href="KY294124" xlink:type="simple">KY294124</ext-link>/<ext-link xmlns:xlink="http://www.w3.org/1999/xlink" ext-link-type="gen" xlink:href="KY294607" xlink:type="simple">KY294607</ext-link> (<xref ref-type="bibr" rid="B23">Percy 2017a</xref>)</td></tr><tr><td rowspan="1" colspan="1">
                <italic><tp:taxon-name><tp:taxon-name-part taxon-name-part-type="genus" reg="Pariaconus">Pariaconus</tp:taxon-name-part> <tp:taxon-name-part taxon-name-part-type="species" reg="mauiensis">mauiensis</tp:taxon-name-part></tp:taxon-name></italic> Percy, 2017</td><td rowspan="1" colspan="1">Hawaiian Islands (Maui)</td><td rowspan="1" colspan="1"><ext-link xmlns:xlink="http://www.w3.org/1999/xlink" ext-link-type="gen" xlink:href="KY293841" xlink:type="simple">KY293841</ext-link>/<ext-link xmlns:xlink="http://www.w3.org/1999/xlink" ext-link-type="gen" xlink:href="KY294316" xlink:type="simple">KY294316</ext-link> (<xref ref-type="bibr" rid="B23">Percy 2017a</xref>)</td></tr><tr><td rowspan="1" colspan="1">
                <italic><tp:taxon-name><tp:taxon-name-part taxon-name-part-type="genus" reg="Stevekenia">Stevekenia</tp:taxon-name-part> <tp:taxon-name-part taxon-name-part-type="species" reg="aiea">aiea</tp:taxon-name-part></tp:taxon-name></italic> Percy, 2017</td><td rowspan="1" colspan="1">Hawaiian Islands (Kauai)</td><td rowspan="1" colspan="1"><ext-link xmlns:xlink="http://www.w3.org/1999/xlink" ext-link-type="gen" xlink:href="KY971542" xlink:type="simple">KY971542</ext-link>/<ext-link xmlns:xlink="http://www.w3.org/1999/xlink" ext-link-type="gen" xlink:href="KY971544" xlink:type="simple">KY971544</ext-link> (<xref ref-type="bibr" rid="B24">Percy 2017b</xref>)</td></tr><tr><td rowspan="1" colspan="1">
                <italic><tp:taxon-name><tp:taxon-name-part taxon-name-part-type="genus" reg="Stevekenia">Stevekenia</tp:taxon-name-part> <tp:taxon-name-part taxon-name-part-type="species" reg="nothocestri">nothocestri</tp:taxon-name-part></tp:taxon-name></italic> Percy, 2017</td><td rowspan="1" colspan="1">Hawaiian Islands (Oahu)</td><td rowspan="1" colspan="1"><ext-link xmlns:xlink="http://www.w3.org/1999/xlink" ext-link-type="gen" xlink:href="KY971541" xlink:type="simple">KY971541</ext-link>/<ext-link xmlns:xlink="http://www.w3.org/1999/xlink" ext-link-type="gen" xlink:href="KY971543" xlink:type="simple">KY971543</ext-link> (<xref ref-type="bibr" rid="B24">Percy 2017b</xref>)</td></tr><tr><td rowspan="1" colspan="1">
                <italic><tp:taxon-name><tp:taxon-name-part taxon-name-part-type="genus" reg="Trioza">Trioza</tp:taxon-name-part> <tp:taxon-name-part taxon-name-part-type="species" reg="remota">remota</tp:taxon-name-part></tp:taxon-name></italic> Foerster, 1848</td><td rowspan="1" colspan="1">England</td><td rowspan="1" colspan="1"><ext-link xmlns:xlink="http://www.w3.org/1999/xlink" ext-link-type="gen" xlink:href="KY294162" xlink:type="simple">KY294162</ext-link>/<ext-link xmlns:xlink="http://www.w3.org/1999/xlink" ext-link-type="gen" xlink:href="KY294646" xlink:type="simple">KY294646</ext-link> (<xref ref-type="bibr" rid="B23">Percy 2017a</xref>)</td></tr><tr><td rowspan="1" colspan="1">
                <italic><tp:taxon-name><tp:taxon-name-part taxon-name-part-type="genus" reg="Trioza">Trioza</tp:taxon-name-part> <tp:taxon-name-part taxon-name-part-type="species" reg="urticae">urticae</tp:taxon-name-part></tp:taxon-name></italic> (Linné, 1758)</td><td rowspan="1" colspan="1">England</td><td rowspan="1" colspan="1"><ext-link xmlns:xlink="http://www.w3.org/1999/xlink" ext-link-type="gen" xlink:href="KY011191" xlink:type="simple">KY011191</ext-link>/<ext-link xmlns:xlink="http://www.w3.org/1999/xlink" ext-link-type="gen" xlink:href="KY011286" xlink:type="simple">KY011286</ext-link><break/> (<xref ref-type="bibr" rid="B41">Wonglersak et al. 2017</xref>)</td></tr><tr><td rowspan="3" colspan="1">
                <italic><tp:taxon-name><tp:taxon-name-part taxon-name-part-type="genus" reg="Trioza">T.</tp:taxon-name-part> <tp:taxon-name-part taxon-name-part-type="species" reg="urticae">urticae</tp:taxon-name-part></tp:taxon-name></italic>
              </td><td rowspan="1" colspan="1">Greece</td><td rowspan="1" colspan="1"><ext-link xmlns:xlink="http://www.w3.org/1999/xlink" ext-link-type="gen" xlink:href="KY011122" xlink:type="simple">KY011122</ext-link>/<ext-link xmlns:xlink="http://www.w3.org/1999/xlink" ext-link-type="gen" xlink:href="KY011219" xlink:type="simple">KY011219</ext-link><break/> (<xref ref-type="bibr" rid="B41">Wonglersak et al. 2017</xref>)</td></tr><tr><td rowspan="1" colspan="1">Norway</td><td rowspan="1" colspan="1"><ext-link xmlns:xlink="http://www.w3.org/1999/xlink" ext-link-type="gen" xlink:href="KY011175" xlink:type="simple">KY011175</ext-link>/<ext-link xmlns:xlink="http://www.w3.org/1999/xlink" ext-link-type="gen" xlink:href="KY011270" xlink:type="simple">KY011270</ext-link><break/> (<xref ref-type="bibr" rid="B41">Wonglersak et al. 2017</xref>)</td></tr><tr><td rowspan="1" colspan="1">Poland</td><td rowspan="1" colspan="1"><ext-link xmlns:xlink="http://www.w3.org/1999/xlink" ext-link-type="gen" xlink:href="KY011114" xlink:type="simple">KY011114</ext-link>/<ext-link xmlns:xlink="http://www.w3.org/1999/xlink" ext-link-type="gen" xlink:href="KY011212" xlink:type="simple">KY011212</ext-link><break/> (<xref ref-type="bibr" rid="B41">Wonglersak et al. 2017</xref>)</td></tr></tbody></table></table-wrap><fig id="F1" position="float" orientation="portrait"><label>Figure 1.</label><caption><p>Fore wings of nine <italic><tp:taxon-name><tp:taxon-name-part taxon-name-part-type="genus" reg="Swezeyana">Swezeyana</tp:taxon-name-part></tp:taxon-name></italic> species: <bold>A</bold> <italic><tp:taxon-name><tp:taxon-name-part taxon-name-part-type="genus" reg="Swezeyana">S.</tp:taxon-name-part> <tp:taxon-name-part taxon-name-part-type="species" reg="elongagena">elongagena</tp:taxon-name-part></tp:taxon-name></italic> (male) <bold>B</bold> <italic><tp:taxon-name><tp:taxon-name-part taxon-name-part-type="genus" reg="Swezeyana">S.</tp:taxon-name-part> <tp:taxon-name-part taxon-name-part-type="species" reg="oahuensis">oahuensis</tp:taxon-name-part></tp:taxon-name></italic> (male) <bold>C</bold> <italic><tp:taxon-name><tp:taxon-name-part taxon-name-part-type="genus" reg="Swezeyana">S.</tp:taxon-name-part> <tp:taxon-name-part taxon-name-part-type="species" reg="atra">atra</tp:taxon-name-part></tp:taxon-name></italic> (male) <bold>D</bold> <italic><tp:taxon-name><tp:taxon-name-part taxon-name-part-type="genus" reg="Swezeyana">S.</tp:taxon-name-part> <tp:taxon-name-part taxon-name-part-type="species" reg="magna">magna</tp:taxon-name-part></tp:taxon-name></italic> (male) <bold>E</bold> <italic><tp:taxon-name><tp:taxon-name-part taxon-name-part-type="genus" reg="Swezeyana">S.</tp:taxon-name-part> <tp:taxon-name-part taxon-name-part-type="species" reg="hawaiiensis">hawaiiensis</tp:taxon-name-part></tp:taxon-name></italic> (female) <bold>F</bold> <italic><tp:taxon-name><tp:taxon-name-part taxon-name-part-type="genus" reg="Swezeyana">S.</tp:taxon-name-part> <tp:taxon-name-part taxon-name-part-type="species" reg="magnaccai">magnaccai</tp:taxon-name-part></tp:taxon-name></italic> (male) <bold>G</bold> <italic><tp:taxon-name><tp:taxon-name-part taxon-name-part-type="genus" reg="Swezeyana">S.</tp:taxon-name-part> <tp:taxon-name-part taxon-name-part-type="species" reg="reticulata">reticulata</tp:taxon-name-part></tp:taxon-name></italic> (male above, female below) <bold>H</bold> <italic><tp:taxon-name><tp:taxon-name-part taxon-name-part-type="genus" reg="Swezeyana">S.</tp:taxon-name-part> <tp:taxon-name-part taxon-name-part-type="species" reg="tentaculata">tentaculata</tp:taxon-name-part></tp:taxon-name></italic> (male above, female below) <bold>I</bold> <italic><tp:taxon-name><tp:taxon-name-part taxon-name-part-type="genus" reg="Swezeyana">S.</tp:taxon-name-part> <tp:taxon-name-part taxon-name-part-type="species" reg="rubra">rubra</tp:taxon-name-part></tp:taxon-name></italic> (male above, female below). Scale bars: 1 mm.</p></caption><graphic xmlns:xlink="http://www.w3.org/1999/xlink" xlink:href="zookeys-758-075-g001.jpg" position="float" orientation="portrait" xlink:type="simple" id="oo_203289.jpg"/></fig><fig id="F8" position="float" orientation="portrait"><label>Figure 8.</label><caption><p>
                  <italic><tp:taxon-name><tp:taxon-name-part taxon-name-part-type="genus" reg="Swezeyana">Swezeyana</tp:taxon-name-part> <tp:taxon-name-part taxon-name-part-type="species" reg="rubra">rubra</tp:taxon-name-part></tp:taxon-name></italic> sp. n. <bold>A</bold> head <bold>B</bold> head (lateral view) <bold>C</bold> female <bold>D</bold> head and antenna <bold>E</bold> antenna <bold>F</bold> proboscis <bold>G</bold> reduced meracanthus (indicated) <bold>H</bold> hind leg <bold>I</bold> metatarsi (outlined), inset comparative size of mesotarsi (outlined) <bold>J</bold> base of hind tibia <bold>K</bold> dorsum of thorax <bold>L</bold> female terminalia (subgenital beak indicated, apex outlined) <bold>M</bold> female proctiger (dorsal view) <bold>N</bold> female terminalia (dorsal view), inset apex of proctiger (ventral view, cleft indicated) <bold>O</bold> detail of anal ring (outlined) <bold>P</bold> female subgenital plate (ventral view) <bold>Q</bold> detail of posterior apex of female subgenital plate with beak and membrane (outlined) <bold>R</bold> aedeagus and paramere <bold>S</bold> male terminalia, inset aedeagus <bold>T</bold> paramere (posterior view) <bold>U</bold> eggs (semi-hexagonal sculpturing, pedicel and unsculptured underside outlined and indicated) <bold>V</bold> fore wing, with interior edge of ventral margin outlined <bold>W</bold> fore wing detail of pigmented cross veins.</p></caption><graphic xmlns:xlink="http://www.w3.org/1999/xlink" xlink:href="zookeys-758-075-g008.jpg" position="float" orientation="portrait" xlink:type="simple" id="oo_203296.jpg"/></fig><fig id="F5" position="float" orientation="portrait"><label>Figure 5.</label><caption><p>
                  <italic><tp:taxon-name><tp:taxon-name-part taxon-name-part-type="genus" reg="Swezeyana">Swezeyana</tp:taxon-name-part> <tp:taxon-name-part taxon-name-part-type="species" reg="hawaiiensis">hawaiiensis</tp:taxon-name-part></tp:taxon-name></italic> sp. n. (female). <bold>A</bold> head and antenna <bold>B</bold> antenna <bold>C</bold> proboscis <bold>D</bold> proctiger, dorso-lateral view showing anal ring (outlined) <bold>E</bold> detail of apex of proctiger showing medial cleft and fringe of apical setae (indicated) <bold>F</bold> female subgenital plate (ventral view) with apical beak and membrane outlined <bold>G</bold> hind leg <bold>H</bold> small but distinct meracanthus (indicated) <bold>I</bold> base of hind tibia (highly reduced genual spine indicated) <bold>J</bold> detail of atypical 1+3 (indicated) arrangement of sclerotized apical metatibia spurs <bold>K</bold> fore wing, with interior edge of ventral margin outlined.</p></caption><graphic xmlns:xlink="http://www.w3.org/1999/xlink" xlink:href="zookeys-758-075-g005.jpg" position="float" orientation="portrait" xlink:type="simple" id="oo_203293.jpg"/></fig><fig id="F11" position="float" orientation="portrait"><label>Figure 11.</label><caption><p>
                  <italic><tp:taxon-name><tp:taxon-name-part taxon-name-part-type="genus" reg="Swezeyana">Swezeyana</tp:taxon-name-part> <tp:taxon-name-part taxon-name-part-type="species" reg="magnaccai">magnaccai</tp:taxon-name-part></tp:taxon-name></italic> sp. n. <bold>A</bold> head <bold>B</bold> head and antenna (lateral view) <bold>C</bold> proboscis <bold>D</bold> dorsum of thorax <bold>E</bold> hind leg <bold>F</bold> base of hind tibia <bold>G</bold> male terminalia <bold>H</bold> aedeagus and paramere <bold>I</bold> male terminalia (dorsal view), inset details of paramere apices <bold>J</bold> fore wing detail of termination of vein R at base of pseudopterostigma <bold>K</bold> fore wing detail of incomplete termination of vein Rs at wing margin (inset incomplete veins indicated) <bold>L</bold> fore wing, with interior edge of ventral margin outlined <bold>M</bold> fore wing detail of unpigmented membrane surrounding marginal radular spine clusters.</p></caption><graphic xmlns:xlink="http://www.w3.org/1999/xlink" xlink:href="zookeys-758-075-g011.jpg" position="float" orientation="portrait" xlink:type="simple" id="oo_203299.jpg"/></fig><fig id="F7" position="float" orientation="portrait"><label>Figure 7.</label><caption><p>
                  <italic><tp:taxon-name><tp:taxon-name-part taxon-name-part-type="genus" reg="Swezeyana">Swezeyana</tp:taxon-name-part> <tp:taxon-name-part taxon-name-part-type="species" reg="oahuensis">oahuensis</tp:taxon-name-part></tp:taxon-name></italic> sp. n. <bold>A</bold> head <bold>B</bold> head and antenna (lateral view) <bold>C</bold> proboscis <bold>D</bold> antenna <bold>E</bold> hind leg, inset detail of reduced meracanthus (indicated) and genual spine <bold>F</bold> dorsum of thorax <bold>G</bold> female <bold>H</bold> female terminalia (truncate subgenital plate indicated, apex outlined) <bold>I</bold> female terminalia (dorsal view) <bold>J</bold> detail of anal ring (outlined) <bold>K</bold> female subgenital plate (ventral view) <bold>L</bold> detail of posterior apex of female subgenital plate with beak and membrane (outlined) <bold>M</bold> male terminalia (dorsal view) <bold>N</bold> paramere apex (dorsal view above and outlined, lateral view below) <bold>O</bold> male terminalia <bold>P</bold> paramere (posterior view) <bold>Q</bold> aedeagus and paramere <bold>R</bold> fore wing, with interior edge of ventral margin outlined.</p></caption><graphic xmlns:xlink="http://www.w3.org/1999/xlink" xlink:href="zookeys-758-075-g007.jpg" position="float" orientation="portrait" xlink:type="simple" id="oo_203295.jpg"/></fig></tp:treatment-sec><ref-list><ref id="B38"><mixed-citation xmlns:xlink="http://www.w3.org/1999/xlink" xlink:type="simple">
          <person-group><name name-style="western"><surname>Tuthill</surname><given-names>LD</given-names></name></person-group> (<year>1966</year>) Notes on <italic><tp:taxon-name><tp:taxon-name-part taxon-name-part-type="genus">Swezeyana</tp:taxon-name-part></tp:taxon-name></italic> (<tp:taxon-name><tp:taxon-name-part taxon-name-part-type="family">Psyllidae</tp:taxon-name-part></tp:taxon-name>: <tp:taxon-name><tp:taxon-name-part taxon-name-part-type="suborder">Homoptera</tp:taxon-name-part></tp:taxon-name>). Proceedings of the Hawaiian Entomological Society 19: 309.</mixed-citation></ref><ref id="B1"><mixed-citation xmlns:xlink="http://www.w3.org/1999/xlink" xlink:type="simple">
          <person-group><name name-style="western"><surname>Caldwell</surname><given-names>JS</given-names></name></person-group> (<year>1940</year>) <article-title>New genera and species of jumping plant-lice from the Hawaiian Islands with descriptions of several immature stages (<tp:taxon-name><tp:taxon-name-part taxon-name-part-type="suborder">Homoptera</tp:taxon-name-part></tp:taxon-name>: <tp:taxon-name><tp:taxon-name-part taxon-name-part-type="family">Psyllidae</tp:taxon-name-part></tp:taxon-name>).</article-title> <source>Proceedings of the Hawaiian Entomological Society</source> <volume>10</volume>: <fpage>389</fpage>–<lpage>397</lpage>.</mixed-citation></ref><ref id="B40"><mixed-citation xmlns:xlink="http://www.w3.org/1999/xlink" xlink:type="simple">
          <person-group><name name-style="western"><surname>Zimmerman</surname><given-names>EC</given-names></name></person-group> (<year>1948</year>) Insects of Hawaii: Vol. V. <tp:taxon-name><tp:taxon-name-part taxon-name-part-type="suborder">Homoptera</tp:taxon-name-part></tp:taxon-name>: Sternorhyncha: Superfamily <tp:taxon-name><tp:taxon-name-part taxon-name-part-type="superfamily">Psylloidea</tp:taxon-name-part></tp:taxon-name>. University of Hawaii Press, Honolulu, 11–38.</mixed-citation></ref></ref-list></tp:taxon-treatment>
