# Supplementary material for: Revision of the Hawaiian psyllid genus Swezeyana, with descriptions of seven new species (Hemiptera, Psylloidea, Triozidae)
Source: Zookeys. 2018 May 15;(758):75–113. doi: 10.3897/zookeys.758.23019 (PMC5964088; doi:10.3897/zookeys.758.23019)
Supplement: XML Treatment for Swezeyana elongagena [file zookeys.758.23019-treatment2.xml]

<!DOCTYPE tp:taxon-treatment
  PUBLIC "-//TaxonX//DTD Taxonomic Treatment Publishing DTD v0 20100105//EN" "tax-treatment-NSO.dtd">
<tp:taxon-treatment xmlns:tp="http://www.plazi.org/taxpub"><tp:treatment-meta><kwd-group><label>Taxon classification</label><kwd><named-content xmlns:xlink="http://www.w3.org/1999/xlink" content-type="kingdom">Animalia</named-content></kwd><kwd><named-content xmlns:xlink="http://www.w3.org/1999/xlink" content-type="order">Hemiptera</named-content></kwd><kwd><named-content xmlns:xlink="http://www.w3.org/1999/xlink" content-type="family">Triozidae</named-content></kwd></kwd-group><mixed-citation publication-type="journal"><person-group><name><surname>Percy</surname><given-names>Diana M.</given-names></name></person-group><article-title>Revision of the Hawaiian psyllid genus <italic><tp:taxon-name><tp:taxon-name-part taxon-name-part-type="genus" reg="Swezeyana">Swezeyana</tp:taxon-name-part></tp:taxon-name></italic>, with descriptions of seven new species (<tp:taxon-name><tp:taxon-name-part taxon-name-part-type="order">Hemiptera</tp:taxon-name-part></tp:taxon-name>, <tp:taxon-name><tp:taxon-name-part taxon-name-part-type="superfamily">Psylloidea</tp:taxon-name-part></tp:taxon-name>, <tp:taxon-name><tp:taxon-name-part taxon-name-part-type="family">Triozidae</tp:taxon-name-part></tp:taxon-name>)</article-title><source>Zookeys</source><day>15</day><month>5</month><year>2018</year><volume>2018</volume><issue>758</issue><fpage>75</fpage><lpage>113</lpage><pub-id pub-id-type="doi">10.3897/zookeys.758.23019</pub-id></mixed-citation></tp:treatment-meta><tp:nomenclature><tp:taxon-name>
              <tp:taxon-name-part taxon-name-part-type="genus" reg="Swezeyana">Swezeyana</tp:taxon-name-part>
              <tp:taxon-name-part taxon-name-part-type="species" reg="elongagena">elongagena</tp:taxon-name-part>
            </tp:taxon-name><tp:taxon-authority>Caldwell, 1940</tp:taxon-authority><xref ref-type="fig" rid="F1">Figures 1A</xref><xref ref-type="fig" rid="F3">, 3</xref><tp:nomenclature-citation-list><tp:nomenclature-citation><tp:taxon-name>
                  <tp:taxon-name-part taxon-name-part-type="genus" reg="Swezeyana">Swezeyana</tp:taxon-name-part> <tp:taxon-name-part taxon-name-part-type="species" reg="elongagena">elongagena</tp:taxon-name-part></tp:taxon-name><comment>Caldwell, 1940: 390.</comment></tp:nomenclature-citation></tp:nomenclature-citation-list></tp:nomenclature><tp:treatment-sec sec-type="description" id="SECID0EDDAI"><title>Description.</title><p>
              <bold>Adult.</bold> General body colour green to yellow-green or yellow-brown, last 3-5 antennal segments darker brown to black, apices of genae sometimes pinkish-red. Fore wing membrane uniformly pale fuscous (Fig. <xref ref-type="fig" rid="F1">1A</xref>). Fore wing apex acute to bluntly acute; pseudopterostigma relatively short to medium long (Fig. <xref ref-type="fig" rid="F3">3P</xref>), none to few (1-3) cross pseudoveins in cell r<sub>1</sub>; surface spinules sparsely distributed, apparently absent from c+sc (Fig. <xref ref-type="fig" rid="F3">3O</xref>); medium long setae on ventral margin and medium short to short setae on veins and dorsal margin. Antennae medium long (ratio <abbrev xmlns:xlink="http://www.w3.org/1999/xlink" xlink:title="ratio antennal length:head width" xlink:type="simple">AL:HW</abbrev> 1.54–1.78) (Fig. <xref ref-type="fig" rid="F3">3D</xref>); genal processes long (GP &gt; 0.40 mm, ratio <abbrev xmlns:xlink="http://www.w3.org/1999/xlink" xlink:title="head width" xlink:type="simple">HW</abbrev>:GP &lt; 1.35) and often upturned at apices (Fig. <xref ref-type="fig" rid="F3">3A–B</xref>); short to medium short setae on vertex and thorax. Meracanthus small (Fig. <xref ref-type="fig" rid="F3">3N</xref>), genual spine reduced (Fig. <xref ref-type="fig" rid="F3">3L</xref>). Male terminalia (Fig. <xref ref-type="fig" rid="F3">3G–I</xref>): paramere slender, long (ratio <abbrev xmlns:xlink="http://www.w3.org/1999/xlink" xlink:title="ratio paramere length:head width" xlink:type="simple">PL:HW</abbrev> &gt; 0.27), tapering to anteriorly projecting apex with two short stout setae; distal aedeagus segment short relative to paramere (ratio <abbrev xmlns:xlink="http://www.w3.org/1999/xlink" xlink:title="ratio paramere length:distal aedeagus segment length" xlink:type="simple">PL:AEL</abbrev> 1.46–1.56), apex developed into a large rounded hook with blunt apex. Female terminalia (Fig. <xref ref-type="fig" rid="F3">3E–F</xref>): proctiger dorsal surface strongly convex apically, apex broad, blunt, bearing medial cleft and fringed with stout setae, anal ring long (ratio <abbrev xmlns:xlink="http://www.w3.org/1999/xlink" xlink:title="ratio female proctiger:anal ring length" xlink:type="simple">FP:RL</abbrev> 1.41–1.95), with reduced head compartment at proximal end, distal portion of ring margin smooth; subgenital plate convex with medial cleft pronounced (almost half length of subgenital plate).</p><fig id="F1" position="float" orientation="portrait"><label>Figure 1.</label><caption><p>Fore wings of nine <italic><tp:taxon-name><tp:taxon-name-part taxon-name-part-type="genus" reg="Swezeyana">Swezeyana</tp:taxon-name-part></tp:taxon-name></italic> species: <bold>A</bold> <italic><tp:taxon-name><tp:taxon-name-part taxon-name-part-type="genus" reg="Swezeyana">S.</tp:taxon-name-part> <tp:taxon-name-part taxon-name-part-type="species" reg="elongagena">elongagena</tp:taxon-name-part></tp:taxon-name></italic> (male) <bold>B</bold> <italic><tp:taxon-name><tp:taxon-name-part taxon-name-part-type="genus" reg="Swezeyana">S.</tp:taxon-name-part> <tp:taxon-name-part taxon-name-part-type="species" reg="oahuensis">oahuensis</tp:taxon-name-part></tp:taxon-name></italic> (male) <bold>C</bold> <italic><tp:taxon-name><tp:taxon-name-part taxon-name-part-type="genus" reg="Swezeyana">S.</tp:taxon-name-part> <tp:taxon-name-part taxon-name-part-type="species" reg="atra">atra</tp:taxon-name-part></tp:taxon-name></italic> (male) <bold>D</bold> <italic><tp:taxon-name><tp:taxon-name-part taxon-name-part-type="genus" reg="Swezeyana">S.</tp:taxon-name-part> <tp:taxon-name-part taxon-name-part-type="species" reg="magna">magna</tp:taxon-name-part></tp:taxon-name></italic> (male) <bold>E</bold> <italic><tp:taxon-name><tp:taxon-name-part taxon-name-part-type="genus" reg="Swezeyana">S.</tp:taxon-name-part> <tp:taxon-name-part taxon-name-part-type="species" reg="hawaiiensis">hawaiiensis</tp:taxon-name-part></tp:taxon-name></italic> (female) <bold>F</bold> <italic><tp:taxon-name><tp:taxon-name-part taxon-name-part-type="genus" reg="Swezeyana">S.</tp:taxon-name-part> <tp:taxon-name-part taxon-name-part-type="species" reg="magnaccai">magnaccai</tp:taxon-name-part></tp:taxon-name></italic> (male) <bold>G</bold> <italic><tp:taxon-name><tp:taxon-name-part taxon-name-part-type="genus" reg="Swezeyana">S.</tp:taxon-name-part> <tp:taxon-name-part taxon-name-part-type="species" reg="reticulata">reticulata</tp:taxon-name-part></tp:taxon-name></italic> (male above, female below) <bold>H</bold> <italic><tp:taxon-name><tp:taxon-name-part taxon-name-part-type="genus" reg="Swezeyana">S.</tp:taxon-name-part> <tp:taxon-name-part taxon-name-part-type="species" reg="tentaculata">tentaculata</tp:taxon-name-part></tp:taxon-name></italic> (male above, female below) <bold>I</bold> <italic><tp:taxon-name><tp:taxon-name-part taxon-name-part-type="genus" reg="Swezeyana">S.</tp:taxon-name-part> <tp:taxon-name-part taxon-name-part-type="species" reg="rubra">rubra</tp:taxon-name-part></tp:taxon-name></italic> (male above, female below). Scale bars: 1 mm.</p></caption><graphic xmlns:xlink="http://www.w3.org/1999/xlink" xlink:href="zookeys-758-075-g001.jpg" position="float" orientation="portrait" xlink:type="simple" id="oo_203289.jpg"/></fig><p>
              <bold>Egg.</bold> Pale with well-defined hexagonal (honeycomb-like) sculpturing dorsally (Fig. <xref ref-type="fig" rid="F3">3J</xref>).</p><p>
              <bold>Immature.</bold> Described and illustrated by <xref ref-type="bibr" rid="B1">Caldwell (1940)</xref> and <xref ref-type="bibr" rid="B38">Tuthill (1966)</xref>. Although Caldwell refers to marginal “sectasetae” in his description, he illustrates distinctly fan-shaped and apparently unbisected setae. Tuthill provides an image of an immature with long “wax filaments” produced by dorsal pores, and notes that free-living immatures were observed mostly on the upper, but also lower, leaf surfaces. Both descriptions suggest notable morphological differences to immatures described here for <italic><tp:taxon-name><tp:taxon-name-part taxon-name-part-type="genus" reg="Swezeyana">S.</tp:taxon-name-part> <tp:taxon-name-part taxon-name-part-type="species" reg="reticulata">reticulata</tp:taxon-name-part></tp:taxon-name></italic> and <italic><tp:taxon-name><tp:taxon-name-part taxon-name-part-type="genus" reg="Swezeyana">S.</tp:taxon-name-part> <tp:taxon-name-part taxon-name-part-type="species" reg="tentaculata">tentaculata</tp:taxon-name-part></tp:taxon-name></italic> sp. n.</p></tp:treatment-sec><tp:treatment-sec sec-type="host" id="SECID0EEKAI"><title>Host plant.</title><p>
              <italic><tp:taxon-name><tp:taxon-name-part taxon-name-part-type="genus" reg="Planchonella">Planchonella</tp:taxon-name-part> <tp:taxon-name-part taxon-name-part-type="species" reg="sandwicensis">sandwicensis</tp:taxon-name-part></tp:taxon-name></italic>.</p></tp:treatment-sec><tp:treatment-sec sec-type="distribution" id="SECID0EVKAI"><title>Distribution.</title><p>Maui, Molokai (a single female specimen recorded from Kauai, and apparently now missing, is queried in <xref ref-type="bibr" rid="B40">Zimmerman (1948)</xref>, and may have been <italic><tp:taxon-name><tp:taxon-name-part taxon-name-part-type="genus" reg="Swezeyana">S.</tp:taxon-name-part> <tp:taxon-name-part taxon-name-part-type="species" reg="magna">magna</tp:taxon-name-part></tp:taxon-name></italic> sp. n.). Specimens from Molokai are close to the type specimens from Maui, and currently this species is considered to be restricted to these two islands.</p></tp:treatment-sec><tp:treatment-sec sec-type="comments" id="SECID0EKLAI"><title>Comments.</title><p>Although <xref ref-type="bibr" rid="B1">Caldwell’s (1940)</xref> illustration only indicates a single cross pseudovein, examination of the type specimen revealed three unpigmented pseudoveins. A single female paratype collected from Kalalau Trail, Kauai, is likely to be <italic><tp:taxon-name><tp:taxon-name-part taxon-name-part-type="genus" reg="Swezeyana">S.</tp:taxon-name-part> <tp:taxon-name-part taxon-name-part-type="species" reg="magna">magna</tp:taxon-name-part></tp:taxon-name></italic> sp. n. (see also assignment in error comment in <xref ref-type="bibr" rid="B40">Zimmerman 1948</xref>)</p></tp:treatment-sec><tp:treatment-sec sec-type="material" id="SECID0EDMAI"><title>Material examined.</title><p>Holotype female (slide mounted), Haelaau, Maui, USA, ex <italic><tp:taxon-name><tp:taxon-name-part taxon-name-part-type="genus" reg="Planchonella">Planchonella</tp:taxon-name-part></tp:taxon-name></italic> sp., 19 December 1928 (BPBM). Paratypes: 10m 5f, same data as holotype (not located). Other material: 5m 4f, Kamakou Preserve, Molokai, USA, N21.1236, W-156.9108, ex <italic><tp:taxon-name><tp:taxon-name-part taxon-name-part-type="genus" reg="Planchonella">Planchonella</tp:taxon-name-part> <tp:taxon-name-part taxon-name-part-type="species" reg="sandwicensis">sandwicensis</tp:taxon-name-part></tp:taxon-name></italic>, 17 August 2003, “Hi20-03” D. Percy leg. (<abbrev xmlns:xlink="http://www.w3.org/1999/xlink" content-type="institution" xlink:title="Natural History Museum, London, UK" id="ABBRID0E2MAI" xlink:type="simple">BMNH</abbrev>).</p></tp:treatment-sec><tp:treatment-sec sec-type="Gene sequences" id="SECID0EANAI"><title>Gene sequences.</title><p><ext-link xmlns:xlink="http://www.w3.org/1999/xlink" ext-link-type="gen" xlink:href="MG988832" xlink:type="simple">MG988832</ext-link> (<abbrev xmlns:xlink="http://www.w3.org/1999/xlink" xlink:title="cytochrome oxidase subunit 1" id="ABBRID0EGNAI" xlink:type="simple">COI</abbrev>) <ext-link xmlns:xlink="http://www.w3.org/1999/xlink" ext-link-type="gen" xlink:href="MG989153" xlink:type="simple">MG989153</ext-link> (<abbrev xmlns:xlink="http://www.w3.org/1999/xlink" xlink:title="cytochrome B" id="ABBRID0EKNAI" xlink:type="simple">cytB</abbrev>) (Hi20-03).</p></tp:treatment-sec><tp:treatment-sec><!--Section generated to contain objects referenced in tp:taxon-treatment.--><fig id="F3" position="float" orientation="portrait"><label>Figure 3.</label><caption><p>
                  <italic><tp:taxon-name><tp:taxon-name-part taxon-name-part-type="genus" reg="Swezeyana">Swezeyana</tp:taxon-name-part> <tp:taxon-name-part taxon-name-part-type="species" reg="elongagena">elongagena</tp:taxon-name-part></tp:taxon-name></italic>. <bold>A</bold> head <bold>B</bold> head (lateral view) <bold>C</bold> male <bold>D</bold> head and antenna, inset detail of terminal antennal segments (terminal setae outlined) <bold>E</bold> female terminalia <bold>F</bold> detail of apex of female terminalia indicating beak and position of medial clefts in proctiger and subgenital plate (outlined) <bold>G</bold> male terminalia <bold>H</bold> paramere and distal aedeagus segment <bold>I</bold> paramere, inset detail of apex <bold>J</bold> eggs (distinctly hexagonal sculpturing and pedicel outlined and indicated) <bold>K</bold> hind leg <bold>L</bold> base of hind tibia with reduced genual spine indicated <bold>M</bold> mesotarsi and metatarsi (outlined), concave and ridged underside of basal metatarsus (outlined) <bold>N</bold> small but distinct meracanthus (indicated) <bold>O</bold> fore wing with interior edge of ventral margin outlined, inset illustrating broad shape of marginal radular spine cluster <bold>P</bold> extent of fore wing pseudopterostigma (shaded).</p></caption><graphic xmlns:xlink="http://www.w3.org/1999/xlink" xlink:href="zookeys-758-075-g003.jpg" position="float" orientation="portrait" xlink:type="simple" id="oo_203291.jpg"/></fig></tp:treatment-sec><ref-list><ref id="B1"><mixed-citation xmlns:xlink="http://www.w3.org/1999/xlink" xlink:type="simple">
          <person-group><name name-style="western"><surname>Caldwell</surname><given-names>JS</given-names></name></person-group> (<year>1940</year>) <article-title>New genera and species of jumping plant-lice from the Hawaiian Islands with descriptions of several immature stages (<tp:taxon-name><tp:taxon-name-part taxon-name-part-type="suborder">Homoptera</tp:taxon-name-part></tp:taxon-name>: <tp:taxon-name><tp:taxon-name-part taxon-name-part-type="family">Psyllidae</tp:taxon-name-part></tp:taxon-name>).</article-title> <source>Proceedings of the Hawaiian Entomological Society</source> <volume>10</volume>: <fpage>389</fpage>–<lpage>397</lpage>.</mixed-citation></ref><ref id="B38"><mixed-citation xmlns:xlink="http://www.w3.org/1999/xlink" xlink:type="simple">
          <person-group><name name-style="western"><surname>Tuthill</surname><given-names>LD</given-names></name></person-group> (<year>1966</year>) Notes on <italic><tp:taxon-name><tp:taxon-name-part taxon-name-part-type="genus">Swezeyana</tp:taxon-name-part></tp:taxon-name></italic> (<tp:taxon-name><tp:taxon-name-part taxon-name-part-type="family">Psyllidae</tp:taxon-name-part></tp:taxon-name>: <tp:taxon-name><tp:taxon-name-part taxon-name-part-type="suborder">Homoptera</tp:taxon-name-part></tp:taxon-name>). Proceedings of the Hawaiian Entomological Society 19: 309.</mixed-citation></ref><ref id="B40"><mixed-citation xmlns:xlink="http://www.w3.org/1999/xlink" xlink:type="simple">
          <person-group><name name-style="western"><surname>Zimmerman</surname><given-names>EC</given-names></name></person-group> (<year>1948</year>) Insects of Hawaii: Vol. V. <tp:taxon-name><tp:taxon-name-part taxon-name-part-type="suborder">Homoptera</tp:taxon-name-part></tp:taxon-name>: Sternorhyncha: Superfamily <tp:taxon-name><tp:taxon-name-part taxon-name-part-type="superfamily">Psylloidea</tp:taxon-name-part></tp:taxon-name>. University of Hawaii Press, Honolulu, 11–38.</mixed-citation></ref></ref-list></tp:taxon-treatment>
