# Supplementary material for: Revision of the Hawaiian psyllid genus Swezeyana, with descriptions of seven new species (Hemiptera, Psylloidea, Triozidae)
Source: Zookeys. 2018 May 15;(758):75–113. doi: 10.3897/zookeys.758.23019 (PMC5964088; doi:10.3897/zookeys.758.23019)
Supplement: XML Treatment for Swezeyana atra [file zookeys.758.23019-treatment3.xml]

<!DOCTYPE tp:taxon-treatment
  PUBLIC "-//TaxonX//DTD Taxonomic Treatment Publishing DTD v0 20100105//EN" "tax-treatment-NSO.dtd">
<tp:taxon-treatment xmlns:tp="http://www.plazi.org/taxpub"><tp:treatment-meta><kwd-group><label>Taxon classification</label><kwd><named-content xmlns:xlink="http://www.w3.org/1999/xlink" content-type="kingdom">Animalia</named-content></kwd><kwd><named-content xmlns:xlink="http://www.w3.org/1999/xlink" content-type="order">Hemiptera</named-content></kwd><kwd><named-content xmlns:xlink="http://www.w3.org/1999/xlink" content-type="family">Triozidae</named-content></kwd></kwd-group><mixed-citation publication-type="journal"><person-group><name><surname>Percy</surname><given-names>Diana M.</given-names></name></person-group><article-title>Revision of the Hawaiian psyllid genus <italic><tp:taxon-name><tp:taxon-name-part taxon-name-part-type="genus" reg="Swezeyana">Swezeyana</tp:taxon-name-part></tp:taxon-name></italic>, with descriptions of seven new species (<tp:taxon-name><tp:taxon-name-part taxon-name-part-type="order">Hemiptera</tp:taxon-name-part></tp:taxon-name>, <tp:taxon-name><tp:taxon-name-part taxon-name-part-type="superfamily">Psylloidea</tp:taxon-name-part></tp:taxon-name>, <tp:taxon-name><tp:taxon-name-part taxon-name-part-type="family">Triozidae</tp:taxon-name-part></tp:taxon-name>)</article-title><source>Zookeys</source><day>15</day><month>5</month><year>2018</year><volume>2018</volume><issue>758</issue><fpage>75</fpage><lpage>113</lpage><pub-id pub-id-type="doi">10.3897/zookeys.758.23019</pub-id></mixed-citation></tp:treatment-meta><tp:nomenclature><tp:taxon-name>
              <tp:taxon-name-part taxon-name-part-type="genus" reg="Swezeyana">Swezeyana</tp:taxon-name-part>
              <tp:taxon-name-part taxon-name-part-type="species" reg="atra">atra</tp:taxon-name-part>
              <object-id xmlns:xlink="http://www.w3.org/1999/xlink" content-type="zoobank" xlink:type="simple">http://zoobank.org/3BA915C9-4A1D-4910-A5A7-F7F130BF1314</object-id>
            </tp:taxon-name><tp:taxon-status xmlns:xlink="http://www.w3.org/1999/xlink" xlink:type="simple">sp. n.</tp:taxon-status><xref ref-type="fig" rid="F1">Figures 1C</xref><xref ref-type="fig" rid="F4">, 4</xref></tp:nomenclature><tp:treatment-sec sec-type="diagnosis" id="SECID0E5OAI"><title>Diagnosis.</title><p>Medium sized, dark coloured species, with fore wing membrane unpatterned, antennae medium short, genal processes long, paramere short, and female proctiger strongly convex apically.</p></tp:treatment-sec><tp:treatment-sec sec-type="description" id="SECID0EDPAI"><title>Description.</title><p>
              <bold>Adult.</bold> General body colour brown to black, particularly dark on the dorsum of head and thorax. Fore wing membrane generally uniformly clear or slightly fuscous, with fuscous-brown cloud usually present around vein R and basal dorsal claval margin (Fig. <xref ref-type="fig" rid="F1">1C</xref>). Fore wing apex acute; pseudopterostigma relatively long (Fig. <xref ref-type="fig" rid="F4">4S</xref>), typically no cross pseudovein in cell r<sub>1</sub> (one individual seen with partial cross vein); surface spinules relatively sparsely distributed but denser towards wing margin, few or absent from c+sc; medium long setae on ventral margin and medium short to short setae on veins and dorsal margin. Antennae medium short (ratio <abbrev xmlns:xlink="http://www.w3.org/1999/xlink" xlink:title="ratio antennal length:head width" xlink:type="simple">AL:HW</abbrev> 1.30) (Fig. <xref ref-type="fig" rid="F4">4B–C</xref>); genal processes medium long (GP &lt; 0.40 mm, ratio <abbrev xmlns:xlink="http://www.w3.org/1999/xlink" xlink:title="head width" xlink:type="simple">HW</abbrev>:GP &gt; 1.40) and slightly upturned at apices (Fig. <xref ref-type="fig" rid="F4">4B</xref>); medium short to short setae on vertex and thorax. Meracanthus extremely small (Fig. <xref ref-type="fig" rid="F4">4Q</xref>), genual spine reduced or absent (Fig. <xref ref-type="fig" rid="F4">4R</xref>). Male terminalia (Fig. <xref ref-type="fig" rid="F4">4F–I</xref>): paramere short (ratio <abbrev xmlns:xlink="http://www.w3.org/1999/xlink" xlink:title="ratio paramere length:head width" xlink:type="simple">PL:HW</abbrev> &lt; 0.20), tapering to slightly anteriorly projecting apex with two short stout setae; distal aedeagus segment long relative to paramere (ratio <abbrev xmlns:xlink="http://www.w3.org/1999/xlink" xlink:title="ratio paramere length:distal aedeagus segment length" xlink:type="simple">PL:AEL</abbrev> 0.92–1.10), apex developed into a large rounded hook with blunt apex. Female terminalia (Fig. <xref ref-type="fig" rid="F4">4J–P</xref>): proctiger dorsal surface strongly convex apically, apex broad, blunt, bearing medial cleft and fringed with stout setae, anal ring medium long (ratio <abbrev xmlns:xlink="http://www.w3.org/1999/xlink" xlink:title="ratio female proctiger:anal ring length" xlink:type="simple">FP:RL</abbrev> &gt; 2.00), without or with reduced head compartment at proximal end, distal portion of ring margin smooth; subgenital plate slightly convex with short medial cleft (Fig. <xref ref-type="fig" rid="F4">4N–O</xref>).</p><p>
              <bold>Egg.</bold> Unknown.</p><p>
              <bold>Immature.</bold> Unknown.</p></tp:treatment-sec><tp:treatment-sec sec-type="host" id="SECID0EZQAI"><title>Host plant.</title><p>
              <italic><tp:taxon-name><tp:taxon-name-part taxon-name-part-type="genus" reg="Planchonella">Planchonella</tp:taxon-name-part> <tp:taxon-name-part taxon-name-part-type="species" reg="sandwicensis">sandwicensis</tp:taxon-name-part></tp:taxon-name></italic>.</p></tp:treatment-sec><tp:treatment-sec sec-type="distribution" id="SECID0EKRAI"><title>Distribution.</title><p>Oahu. Only known from the Waianae Mountains.</p></tp:treatment-sec><tp:treatment-sec sec-type="etymology" id="SECID0EPRAI"><title>Etymology.</title><p>Named for the dark body colouration, especially the head and thorax (adjective in the nominative singular).</p></tp:treatment-sec><tp:treatment-sec sec-type="comments" id="SECID0EURAI"><title>Comments.</title><p>This is the darkest of the <italic><tp:taxon-name><tp:taxon-name-part taxon-name-part-type="genus" reg="Swezeyana">Swezeyana</tp:taxon-name-part></tp:taxon-name></italic> species. It has the shortest paramere in the <italic><tp:taxon-name><tp:taxon-name-part taxon-name-part-type="genus" reg="Swezeyana"/><tp:taxon-name-part taxon-name-part-type="species" reg="elongagena">elongagena</tp:taxon-name-part></tp:taxon-name></italic> group, with the shape more similar to those in the <italic><tp:taxon-name><tp:taxon-name-part taxon-name-part-type="genus" reg="Swezeyana"/><tp:taxon-name-part taxon-name-part-type="species" reg="reticulata">reticulata</tp:taxon-name-part></tp:taxon-name></italic> group. The distribution in the Waianae Mountains is shared with <italic><tp:taxon-name><tp:taxon-name-part taxon-name-part-type="genus" reg="Swezeyana">S.</tp:taxon-name-part> <tp:taxon-name-part taxon-name-part-type="species" reg="oahuensis">oahuensis</tp:taxon-name-part></tp:taxon-name></italic>, and the molecular topology places these two species as sister taxa but with weak bootstrap support (Fig. <xref ref-type="fig" rid="F2">2</xref>).</p><fig id="F2" position="float" orientation="portrait"><label>Figure 2.</label><caption><p>Neighbour-joining (<abbrev xmlns:xlink="http://www.w3.org/1999/xlink" xlink:title="neighbour-joining" id="ABBRID0EMTAI" xlink:type="simple">NJ</abbrev>) analysis (combined <abbrev xmlns:xlink="http://www.w3.org/1999/xlink" xlink:title="cytochrome oxidase subunit 1" id="ABBRID0EQTAI" xlink:type="simple">COI</abbrev> and <abbrev xmlns:xlink="http://www.w3.org/1999/xlink" xlink:title="cytochrome B" id="ABBRID0EUTAI" xlink:type="simple">cytB</abbrev> data) with 1000 bootstrap replicates in PAUP*. Eight of the nine <italic><tp:taxon-name><tp:taxon-name-part taxon-name-part-type="genus" reg="Swezeyana">Swezeyana</tp:taxon-name-part></tp:taxon-name></italic> species are included and 16 other taxa from <tp:taxon-name><tp:taxon-name-part taxon-name-part-type="family">Triozidae</tp:taxon-name-part></tp:taxon-name>, mostly representing other Hawaiian genera for comparison of divergence; and one species from <tp:taxon-name><tp:taxon-name-part taxon-name-part-type="family">Carsidaridae</tp:taxon-name-part></tp:taxon-name> as an outgroup (<italic><tp:taxon-name><tp:taxon-name-part taxon-name-part-type="genus" reg="Mesohomotoma">Mesohomotoma</tp:taxon-name-part> <tp:taxon-name-part taxon-name-part-type="species" reg="hibisci">hibisci</tp:taxon-name-part></tp:taxon-name></italic>) (Table <xref ref-type="table" rid="T1">1</xref>). Outlines of parameres and female terminalia illustrate the two recognized species groups (<italic><tp:taxon-name><tp:taxon-name-part taxon-name-part-type="genus" reg="Swezeyana"/><tp:taxon-name-part taxon-name-part-type="species" reg="elongagena">elongagena</tp:taxon-name-part></tp:taxon-name></italic> group in black, <italic><tp:taxon-name><tp:taxon-name-part taxon-name-part-type="genus" reg="Swezeyana"/><tp:taxon-name-part taxon-name-part-type="species" reg="reticulata">reticulata</tp:taxon-name-part></tp:taxon-name></italic> group in grey, <italic><tp:taxon-name><tp:taxon-name-part taxon-name-part-type="genus" reg="Swezeyana">S.</tp:taxon-name-part> <tp:taxon-name-part taxon-name-part-type="species" reg="magnaccai">magnaccai</tp:taxon-name-part></tp:taxon-name></italic> unplaced), and fore wing images (Fig. <xref ref-type="fig" rid="F1">1</xref>) show the distribution of patterned/pigmented wings. Regional localities of sample are given, and “imm.” indicates an immature sampled for <italic><tp:taxon-name><tp:taxon-name-part taxon-name-part-type="genus" reg="Swezeyana">S.</tp:taxon-name-part> <tp:taxon-name-part taxon-name-part-type="species" reg="reticulata">reticulata</tp:taxon-name-part></tp:taxon-name></italic>. <abbrev xmlns:xlink="http://www.w3.org/1999/xlink" xlink:title="neighbour-joining" id="ABBRID0EGWAI" xlink:type="simple">NJ</abbrev> bootstrap support values ≥ 60% are indicated for all nodes, and comparative node support from <abbrev xmlns:xlink="http://www.w3.org/1999/xlink" xlink:title="Maximum likelihood" id="ABBRID0EKWAI" xlink:type="simple">ML</abbrev> and Bayesian analyses are shown for the three same island sister taxa pairs (<abbrev xmlns:xlink="http://www.w3.org/1999/xlink" xlink:title="neighbour-joining" id="ABBRID0EOWAI" xlink:type="simple">NJ</abbrev>/<abbrev xmlns:xlink="http://www.w3.org/1999/xlink" xlink:title="Maximum likelihood" id="ABBRID0ESWAI" xlink:type="simple">ML</abbrev>[bold]/Bayesian[italic]) (see Discussion). Maximum genetic divergence (uncorrected p-distances) is shown for <italic><tp:taxon-name><tp:taxon-name-part taxon-name-part-type="genus" reg="Swezeyana">Swezeyana</tp:taxon-name-part></tp:taxon-name></italic> and four other endemic Hawaiian genera; also shown are maximum intraspecific distances (indicated with an asterix) for two widespread non-Hawaiian species with multiple individuals sampled across terrestrial (<italic><tp:taxon-name><tp:taxon-name-part taxon-name-part-type="genus" reg="Trioza">T.</tp:taxon-name-part> <tp:taxon-name-part taxon-name-part-type="species" reg="urticae">urticae</tp:taxon-name-part></tp:taxon-name></italic>) or oceanic (<italic><tp:taxon-name><tp:taxon-name-part taxon-name-part-type="genus" reg="Mesohomotoma">M.</tp:taxon-name-part> <tp:taxon-name-part taxon-name-part-type="species" reg="hibisci">hibisci</tp:taxon-name-part></tp:taxon-name></italic>) landscapes (see Discussion).</p></caption><graphic xmlns:xlink="http://www.w3.org/1999/xlink" xlink:href="zookeys-758-075-g002.jpg" position="float" orientation="portrait" xlink:type="simple" id="oo_203290.jpg"/></fig><fig id="F3" position="float" orientation="portrait"><label>Figure 3.</label><caption><p>
                  <italic><tp:taxon-name><tp:taxon-name-part taxon-name-part-type="genus" reg="Swezeyana">Swezeyana</tp:taxon-name-part> <tp:taxon-name-part taxon-name-part-type="species" reg="elongagena">elongagena</tp:taxon-name-part></tp:taxon-name></italic>. <bold>A</bold> head <bold>B</bold> head (lateral view) <bold>C</bold> male <bold>D</bold> head and antenna, inset detail of terminal antennal segments (terminal setae outlined) <bold>E</bold> female terminalia <bold>F</bold> detail of apex of female terminalia indicating beak and position of medial clefts in proctiger and subgenital plate (outlined) <bold>G</bold> male terminalia <bold>H</bold> paramere and distal aedeagus segment <bold>I</bold> paramere, inset detail of apex <bold>J</bold> eggs (distinctly hexagonal sculpturing and pedicel outlined and indicated) <bold>K</bold> hind leg <bold>L</bold> base of hind tibia with reduced genual spine indicated <bold>M</bold> mesotarsi and metatarsi (outlined), concave and ridged underside of basal metatarsus (outlined) <bold>N</bold> small but distinct meracanthus (indicated) <bold>O</bold> fore wing with interior edge of ventral margin outlined, inset illustrating broad shape of marginal radular spine cluster <bold>P</bold> extent of fore wing pseudopterostigma (shaded).</p></caption><graphic xmlns:xlink="http://www.w3.org/1999/xlink" xlink:href="zookeys-758-075-g003.jpg" position="float" orientation="portrait" xlink:type="simple" id="oo_203291.jpg"/></fig><fig id="F4" position="float" orientation="portrait"><label>Figure 4.</label><caption><p>
                  <italic><tp:taxon-name><tp:taxon-name-part taxon-name-part-type="genus" reg="Swezeyana">Swezeyana</tp:taxon-name-part> <tp:taxon-name-part taxon-name-part-type="species" reg="atra">atra</tp:taxon-name-part></tp:taxon-name></italic> sp. n. <bold>A</bold> head <bold>B</bold> head and antenna (lateral view) <bold>C</bold> antenna <bold>D</bold> proboscis <bold>E</bold> dorsum of thorax <bold>F</bold> male terminalia, inset distal aedeagus segment <bold>G</bold> paramere and distal aedeagus segment <bold>H</bold> parameres (dorsal view), inset illustrating paramere apex <bold>I</bold> paramere (posterior view) <bold>J</bold> female abdomen <bold>K</bold> female terminalia <bold>L</bold> female proctiger (dorsal view) <bold>M</bold> detail of anal ring <bold>N</bold> female subgenital plate (ventral view) <bold>O</bold> detail of posterior apex of female subgenital plate with membrane (outlined) <bold>P</bold> female terminalia endoskeleton (dorsal view, outlined) <bold>Q</bold> hind leg, inset reduced meracanthus (indicated) and metatarsi (outlined) <bold>R</bold> base of hind tibia with highly reduced genual spine (indicated) <bold>S</bold> extent of fore wing pseudopterostigma (shaded) <bold>T</bold> fore wing (above) with interior edge of ventral margin outlined, hind wing (below).</p></caption><graphic xmlns:xlink="http://www.w3.org/1999/xlink" xlink:href="zookeys-758-075-g004.jpg" position="float" orientation="portrait" xlink:type="simple" id="oo_203292.jpg"/></fig></tp:treatment-sec><tp:treatment-sec sec-type="material" id="SECID0EQ2AI"><title>Material examined.</title><p>Holotype male (slide mounted), Waianae Mnts, Oahu, USA, N21.4585, W-158.0973, ex <italic><tp:taxon-name><tp:taxon-name-part taxon-name-part-type="genus" reg="Planchonella">Planchonella</tp:taxon-name-part> <tp:taxon-name-part taxon-name-part-type="species" reg="sandwicensis">sandwicensis</tp:taxon-name-part></tp:taxon-name></italic>, 5 July 2014, “Hi65-14” D. Percy leg. (<abbrev xmlns:xlink="http://www.w3.org/1999/xlink" content-type="institution" xlink:title="Natural History Museum, London, UK" id="ABBRID0EB3AI" xlink:type="simple">BMNH</abbrev>). Paratype (slide mounted) 1f, as for holotype (<abbrev xmlns:xlink="http://www.w3.org/1999/xlink" content-type="institution" xlink:title="Natural History Museum, London, UK" id="ABBRID0EG3AI" xlink:type="simple">BMNH</abbrev>). Other material: 1m 1f, Puu Hapapa, Central Waianae Mnts, Oahu, USA, N21.4666, W-158.1029, ex <italic><tp:taxon-name><tp:taxon-name-part taxon-name-part-type="genus" reg="Planchonella">Planchonella</tp:taxon-name-part> <tp:taxon-name-part taxon-name-part-type="species" reg="sandwicensis">sandwicensis</tp:taxon-name-part></tp:taxon-name></italic>, 17 May 2014, “KM14-14” K. Magnacca leg. (<abbrev xmlns:xlink="http://www.w3.org/1999/xlink" content-type="institution" xlink:title="Natural History Museum, London, UK" id="ABBRID0EW3AI" xlink:type="simple">BMNH</abbrev>).</p></tp:treatment-sec><tp:treatment-sec sec-type="Gene sequences" id="SECID0E23AI"><title>Gene sequences.</title><p><ext-link xmlns:xlink="http://www.w3.org/1999/xlink" ext-link-type="gen" xlink:href="MH001521" xlink:type="simple">MH001521</ext-link> (<abbrev xmlns:xlink="http://www.w3.org/1999/xlink" xlink:title="cytochrome oxidase subunit 1" id="ABBRID0EB4AI" xlink:type="simple">COI</abbrev>) <ext-link xmlns:xlink="http://www.w3.org/1999/xlink" ext-link-type="gen" xlink:href="MH001527" xlink:type="simple">MH001527</ext-link> (<abbrev xmlns:xlink="http://www.w3.org/1999/xlink" xlink:title="cytochrome B" id="ABBRID0EF4AI" xlink:type="simple">cytB</abbrev>) (Hi65-14); <ext-link xmlns:xlink="http://www.w3.org/1999/xlink" ext-link-type="gen" xlink:href="MH001522" xlink:type="simple">MH001522</ext-link> (<abbrev xmlns:xlink="http://www.w3.org/1999/xlink" xlink:title="cytochrome oxidase subunit 1" id="ABBRID0EJ4AI" xlink:type="simple">COI</abbrev>) <ext-link xmlns:xlink="http://www.w3.org/1999/xlink" ext-link-type="gen" xlink:href="MH001528" xlink:type="simple">MH001528</ext-link> (<abbrev xmlns:xlink="http://www.w3.org/1999/xlink" xlink:title="cytochrome B" id="ABBRID0EN4AI" xlink:type="simple">cytB</abbrev>) (KM14-14).</p></tp:treatment-sec><tp:treatment-sec><!--Section generated to contain objects referenced in tp:taxon-treatment.--><fig id="F1" position="float" orientation="portrait"><label>Figure 1.</label><caption><p>Fore wings of nine <italic><tp:taxon-name><tp:taxon-name-part taxon-name-part-type="genus" reg="Swezeyana">Swezeyana</tp:taxon-name-part></tp:taxon-name></italic> species: <bold>A</bold> <italic><tp:taxon-name><tp:taxon-name-part taxon-name-part-type="genus" reg="Swezeyana">S.</tp:taxon-name-part> <tp:taxon-name-part taxon-name-part-type="species" reg="elongagena">elongagena</tp:taxon-name-part></tp:taxon-name></italic> (male) <bold>B</bold> <italic><tp:taxon-name><tp:taxon-name-part taxon-name-part-type="genus" reg="Swezeyana">S.</tp:taxon-name-part> <tp:taxon-name-part taxon-name-part-type="species" reg="oahuensis">oahuensis</tp:taxon-name-part></tp:taxon-name></italic> (male) <bold>C</bold> <italic><tp:taxon-name><tp:taxon-name-part taxon-name-part-type="genus" reg="Swezeyana">S.</tp:taxon-name-part> <tp:taxon-name-part taxon-name-part-type="species" reg="atra">atra</tp:taxon-name-part></tp:taxon-name></italic> (male) <bold>D</bold> <italic><tp:taxon-name><tp:taxon-name-part taxon-name-part-type="genus" reg="Swezeyana">S.</tp:taxon-name-part> <tp:taxon-name-part taxon-name-part-type="species" reg="magna">magna</tp:taxon-name-part></tp:taxon-name></italic> (male) <bold>E</bold> <italic><tp:taxon-name><tp:taxon-name-part taxon-name-part-type="genus" reg="Swezeyana">S.</tp:taxon-name-part> <tp:taxon-name-part taxon-name-part-type="species" reg="hawaiiensis">hawaiiensis</tp:taxon-name-part></tp:taxon-name></italic> (female) <bold>F</bold> <italic><tp:taxon-name><tp:taxon-name-part taxon-name-part-type="genus" reg="Swezeyana">S.</tp:taxon-name-part> <tp:taxon-name-part taxon-name-part-type="species" reg="magnaccai">magnaccai</tp:taxon-name-part></tp:taxon-name></italic> (male) <bold>G</bold> <italic><tp:taxon-name><tp:taxon-name-part taxon-name-part-type="genus" reg="Swezeyana">S.</tp:taxon-name-part> <tp:taxon-name-part taxon-name-part-type="species" reg="reticulata">reticulata</tp:taxon-name-part></tp:taxon-name></italic> (male above, female below) <bold>H</bold> <italic><tp:taxon-name><tp:taxon-name-part taxon-name-part-type="genus" reg="Swezeyana">S.</tp:taxon-name-part> <tp:taxon-name-part taxon-name-part-type="species" reg="tentaculata">tentaculata</tp:taxon-name-part></tp:taxon-name></italic> (male above, female below) <bold>I</bold> <italic><tp:taxon-name><tp:taxon-name-part taxon-name-part-type="genus" reg="Swezeyana">S.</tp:taxon-name-part> <tp:taxon-name-part taxon-name-part-type="species" reg="rubra">rubra</tp:taxon-name-part></tp:taxon-name></italic> (male above, female below). Scale bars: 1 mm.</p></caption><graphic xmlns:xlink="http://www.w3.org/1999/xlink" xlink:href="zookeys-758-075-g001.jpg" position="float" orientation="portrait" xlink:type="simple" id="oo_203289.jpg"/></fig><table-wrap id="T1" position="float" orientation="portrait"><label>Table 1.</label><caption><p>Additional taxa sampled for the mitochondrial DNA analysis, with GenBank accession numbers.</p></caption><table id="TID0E1BAC" rules="all"><tbody><tr><th rowspan="1" colspan="1">Species</th><th rowspan="1" colspan="1">Locality</th><th rowspan="1" colspan="1">GenBank <abbrev xmlns:xlink="http://www.w3.org/1999/xlink" xlink:title="cytochrome oxidase subunit 1" id="ABBRID0EULAC" xlink:type="simple">COI</abbrev>/<abbrev xmlns:xlink="http://www.w3.org/1999/xlink" xlink:title="cytochrome B" id="ABBRID0EYLAC" xlink:type="simple">cytB</abbrev> (publication)</th></tr><tr><td rowspan="1" colspan="1">
                <bold>Family: <tp:taxon-name><tp:taxon-name-part taxon-name-part-type="family">Carsidaridae</tp:taxon-name-part></tp:taxon-name></bold>
              </td><td rowspan="1" colspan="1"/><td rowspan="1" colspan="1"/></tr><tr><td rowspan="4" colspan="1">
                <italic><tp:taxon-name><tp:taxon-name-part taxon-name-part-type="genus" reg="Mesohomotoma">Mesohomotoma</tp:taxon-name-part> <tp:taxon-name-part taxon-name-part-type="species" reg="hibisci">hibisci</tp:taxon-name-part></tp:taxon-name></italic> (Froggatt, 1901)</td><td rowspan="1" colspan="1">Society Islands (Moorea)</td><td rowspan="1" colspan="1"><ext-link xmlns:xlink="http://www.w3.org/1999/xlink" ext-link-type="gen" xlink:href="KY294174" xlink:type="simple">KY294174</ext-link>/<ext-link xmlns:xlink="http://www.w3.org/1999/xlink" ext-link-type="gen" xlink:href="KY294658" xlink:type="simple">KY294658</ext-link> (<xref ref-type="bibr" rid="B23">Percy 2017a</xref>)</td></tr><tr><td rowspan="1" colspan="1">Society Islands (Raiatea)</td><td rowspan="1" colspan="1"><ext-link xmlns:xlink="http://www.w3.org/1999/xlink" ext-link-type="gen" xlink:href="KY294171" xlink:type="simple">KY294171</ext-link>/<ext-link xmlns:xlink="http://www.w3.org/1999/xlink" ext-link-type="gen" xlink:href="KY294655" xlink:type="simple">KY294655</ext-link> (<xref ref-type="bibr" rid="B23">Percy 2017a</xref>)</td></tr><tr><td rowspan="1" colspan="1">New Caledonia</td><td rowspan="1" colspan="1"><ext-link xmlns:xlink="http://www.w3.org/1999/xlink" ext-link-type="gen" xlink:href="KY294170" xlink:type="simple">KY294170</ext-link>/<ext-link xmlns:xlink="http://www.w3.org/1999/xlink" ext-link-type="gen" xlink:href="KY294654" xlink:type="simple">KY294654</ext-link> (<xref ref-type="bibr" rid="B23">Percy 2017a</xref>)</td></tr><tr><td rowspan="1" colspan="1">Singapore</td><td rowspan="1" colspan="1"><ext-link xmlns:xlink="http://www.w3.org/1999/xlink" ext-link-type="gen" xlink:href="KY294176" xlink:type="simple">KY294176</ext-link>/<ext-link xmlns:xlink="http://www.w3.org/1999/xlink" ext-link-type="gen" xlink:href="KY294660" xlink:type="simple">KY294660</ext-link> (<xref ref-type="bibr" rid="B23">Percy 2017a</xref>)</td></tr><tr><td rowspan="1" colspan="1">
                <bold>Family: <tp:taxon-name><tp:taxon-name-part taxon-name-part-type="family">Triozidae</tp:taxon-name-part></tp:taxon-name></bold>
              </td><td rowspan="1" colspan="1"/><td rowspan="1" colspan="1"/></tr><tr><td rowspan="1" colspan="1">
                <italic><tp:taxon-name><tp:taxon-name-part taxon-name-part-type="genus" reg="Anomocephala">Anomocephala</tp:taxon-name-part> <tp:taxon-name-part taxon-name-part-type="species" reg="unica">unica</tp:taxon-name-part></tp:taxon-name></italic> Tuthill, 1942</td><td rowspan="1" colspan="1">Austral Islands (Rapa)</td><td rowspan="1" colspan="1"><ext-link xmlns:xlink="http://www.w3.org/1999/xlink" ext-link-type="gen" xlink:href="KY293698" xlink:type="simple">KY293698</ext-link>/<ext-link xmlns:xlink="http://www.w3.org/1999/xlink" ext-link-type="gen" xlink:href="KY294177" xlink:type="simple">KY294177</ext-link> (<xref ref-type="bibr" rid="B23">Percy 2017a</xref>)</td></tr><tr><td rowspan="1" colspan="1">
                <italic><tp:taxon-name><tp:taxon-name-part taxon-name-part-type="genus" reg="Bactericera">Bactericera</tp:taxon-name-part> <tp:taxon-name-part taxon-name-part-type="species" reg="cockerelli">cockerelli</tp:taxon-name-part></tp:taxon-name></italic> (Šulc, 1909)</td><td rowspan="1" colspan="1">California</td><td rowspan="1" colspan="1"><ext-link xmlns:xlink="http://www.w3.org/1999/xlink" ext-link-type="gen" xlink:href="KY011201" xlink:type="simple">KY011201</ext-link>/<ext-link xmlns:xlink="http://www.w3.org/1999/xlink" ext-link-type="gen" xlink:href="KY011296" xlink:type="simple">KY011296</ext-link> (<xref ref-type="bibr" rid="B23">Percy 2017a</xref>)</td></tr><tr><td rowspan="1" colspan="1">
                <italic><tp:taxon-name><tp:taxon-name-part taxon-name-part-type="genus" reg="Hemischizocranium">Hemischizocranium</tp:taxon-name-part> <tp:taxon-name-part taxon-name-part-type="species" reg="aloha">aloha</tp:taxon-name-part></tp:taxon-name></italic> (Caldwell, 1940)</td><td rowspan="1" colspan="1">Hawaiian Islands (Kauai)</td><td rowspan="1" colspan="1"><ext-link xmlns:xlink="http://www.w3.org/1999/xlink" ext-link-type="gen" xlink:href="MG988755" xlink:type="simple">MG988755</ext-link>/<ext-link xmlns:xlink="http://www.w3.org/1999/xlink" ext-link-type="gen" xlink:href="MG989062" xlink:type="simple">MG989062</ext-link> (this study)</td></tr><tr><td rowspan="1" colspan="1">
                <italic><tp:taxon-name><tp:taxon-name-part taxon-name-part-type="genus" reg="Hemischizocranium">Hemischizocranium</tp:taxon-name-part> <tp:taxon-name-part taxon-name-part-type="species" reg="bessi">bessi</tp:taxon-name-part></tp:taxon-name></italic> Tuthill, 1956</td><td rowspan="1" colspan="1">Hawaiian Islands (Hawaii)</td><td rowspan="1" colspan="1"><ext-link xmlns:xlink="http://www.w3.org/1999/xlink" ext-link-type="gen" xlink:href="MG988756" xlink:type="simple">MG988756</ext-link>/<ext-link xmlns:xlink="http://www.w3.org/1999/xlink" ext-link-type="gen" xlink:href="MG989063" xlink:type="simple">MG989063</ext-link> (this study)</td></tr><tr><td rowspan="1" colspan="1">
                <italic><tp:taxon-name><tp:taxon-name-part taxon-name-part-type="genus" reg="Hevaheva">Hevaheva</tp:taxon-name-part> <tp:taxon-name-part taxon-name-part-type="species" reg="maculata">maculata</tp:taxon-name-part></tp:taxon-name></italic> Caldwell, 1940</td><td rowspan="1" colspan="1">Hawaiian Islands (Kauai)</td><td rowspan="1" colspan="1"><ext-link xmlns:xlink="http://www.w3.org/1999/xlink" ext-link-type="gen" xlink:href="KY293702" xlink:type="simple">KY293702</ext-link>/<ext-link xmlns:xlink="http://www.w3.org/1999/xlink" ext-link-type="gen" xlink:href="KY294181" xlink:type="simple">KY294181</ext-link> (<xref ref-type="bibr" rid="B23">Percy 2017a</xref>)</td></tr><tr><td rowspan="1" colspan="1">
                <italic><tp:taxon-name><tp:taxon-name-part taxon-name-part-type="genus" reg="Hevaheva">Hevaheva</tp:taxon-name-part> <tp:taxon-name-part taxon-name-part-type="species" reg="minuta">minuta</tp:taxon-name-part></tp:taxon-name></italic> Crawford, 1925</td><td rowspan="1" colspan="1">Hawaiian Islands (Kauai)</td><td rowspan="1" colspan="1"><ext-link xmlns:xlink="http://www.w3.org/1999/xlink" ext-link-type="gen" xlink:href="KY293703" xlink:type="simple">KY293703</ext-link>/<ext-link xmlns:xlink="http://www.w3.org/1999/xlink" ext-link-type="gen" xlink:href="KY294182" xlink:type="simple">KY294182</ext-link> (<xref ref-type="bibr" rid="B23">Percy 2017a</xref>)</td></tr><tr><td rowspan="1" colspan="1">
                <italic><tp:taxon-name><tp:taxon-name-part taxon-name-part-type="genus" reg="Hevaheva">Hevaheva</tp:taxon-name-part> <tp:taxon-name-part taxon-name-part-type="species" reg="perkinsi">perkinsi</tp:taxon-name-part></tp:taxon-name></italic> Kirkaldy, 1902</td><td rowspan="1" colspan="1">Hawaiian Islands (Oahu)</td><td rowspan="1" colspan="1"><ext-link xmlns:xlink="http://www.w3.org/1999/xlink" ext-link-type="gen" xlink:href="KY293704" xlink:type="simple">KY293704</ext-link>/<ext-link xmlns:xlink="http://www.w3.org/1999/xlink" ext-link-type="gen" xlink:href="KY294183" xlink:type="simple">KY294183</ext-link> (<xref ref-type="bibr" rid="B23">Percy 2017a</xref>)</td></tr><tr><td rowspan="1" colspan="1">
                <italic><tp:taxon-name><tp:taxon-name-part taxon-name-part-type="genus" reg="Hevaheva">Hevaheva</tp:taxon-name-part> <tp:taxon-name-part taxon-name-part-type="species" reg="silvestris">silvestris</tp:taxon-name-part></tp:taxon-name></italic> Kirkaldy, 1908</td><td rowspan="1" colspan="1">Hawaiian Islands (Oahu)</td><td rowspan="1" colspan="1"><ext-link xmlns:xlink="http://www.w3.org/1999/xlink" ext-link-type="gen" xlink:href="KY293705" xlink:type="simple">KY293705</ext-link>/<ext-link xmlns:xlink="http://www.w3.org/1999/xlink" ext-link-type="gen" xlink:href="KY294184" xlink:type="simple">KY294184</ext-link> (<xref ref-type="bibr" rid="B23">Percy 2017a</xref>)</td></tr><tr><td rowspan="1" colspan="1">
                <italic><tp:taxon-name><tp:taxon-name-part taxon-name-part-type="genus" reg="Pariaconus">Pariaconus</tp:taxon-name-part> <tp:taxon-name-part taxon-name-part-type="species" reg="iolani">iolani</tp:taxon-name-part></tp:taxon-name></italic> (Kirkaldy, 1902)</td><td rowspan="1" colspan="1">Hawaiian Islands (Kauai)</td><td rowspan="1" colspan="1"><ext-link xmlns:xlink="http://www.w3.org/1999/xlink" ext-link-type="gen" xlink:href="KY293820" xlink:type="simple">KY293820</ext-link>/<ext-link xmlns:xlink="http://www.w3.org/1999/xlink" ext-link-type="gen" xlink:href="KY294297" xlink:type="simple">KY294297</ext-link> (<xref ref-type="bibr" rid="B23">Percy 2017a</xref>)</td></tr><tr><td rowspan="1" colspan="1">
                <italic><tp:taxon-name><tp:taxon-name-part taxon-name-part-type="genus" reg="Pariaconus">Pariaconus</tp:taxon-name-part> <tp:taxon-name-part taxon-name-part-type="species" reg="proboscideus">proboscideus</tp:taxon-name-part></tp:taxon-name></italic> Percy, 2017</td><td rowspan="1" colspan="1">Hawaiian Islands (Hawaii)</td><td rowspan="1" colspan="1"><ext-link xmlns:xlink="http://www.w3.org/1999/xlink" ext-link-type="gen" xlink:href="KY294095" xlink:type="simple">KY294095</ext-link>/<ext-link xmlns:xlink="http://www.w3.org/1999/xlink" ext-link-type="gen" xlink:href="KY294573" xlink:type="simple">KY294573</ext-link> (<xref ref-type="bibr" rid="B23">Percy 2017a</xref>)</td></tr><tr><td rowspan="1" colspan="1">
                <italic><tp:taxon-name><tp:taxon-name-part taxon-name-part-type="genus" reg="Pariaconus">Pariaconus</tp:taxon-name-part> <tp:taxon-name-part taxon-name-part-type="species" reg="pyramidalis">pyramidalis</tp:taxon-name-part></tp:taxon-name></italic> Percy, 2017</td><td rowspan="1" colspan="1">Hawaiian Islands (Hawaii)</td><td rowspan="1" colspan="1"><ext-link xmlns:xlink="http://www.w3.org/1999/xlink" ext-link-type="gen" xlink:href="KY294124" xlink:type="simple">KY294124</ext-link>/<ext-link xmlns:xlink="http://www.w3.org/1999/xlink" ext-link-type="gen" xlink:href="KY294607" xlink:type="simple">KY294607</ext-link> (<xref ref-type="bibr" rid="B23">Percy 2017a</xref>)</td></tr><tr><td rowspan="1" colspan="1">
                <italic><tp:taxon-name><tp:taxon-name-part taxon-name-part-type="genus" reg="Pariaconus">Pariaconus</tp:taxon-name-part> <tp:taxon-name-part taxon-name-part-type="species" reg="mauiensis">mauiensis</tp:taxon-name-part></tp:taxon-name></italic> Percy, 2017</td><td rowspan="1" colspan="1">Hawaiian Islands (Maui)</td><td rowspan="1" colspan="1"><ext-link xmlns:xlink="http://www.w3.org/1999/xlink" ext-link-type="gen" xlink:href="KY293841" xlink:type="simple">KY293841</ext-link>/<ext-link xmlns:xlink="http://www.w3.org/1999/xlink" ext-link-type="gen" xlink:href="KY294316" xlink:type="simple">KY294316</ext-link> (<xref ref-type="bibr" rid="B23">Percy 2017a</xref>)</td></tr><tr><td rowspan="1" colspan="1">
                <italic><tp:taxon-name><tp:taxon-name-part taxon-name-part-type="genus" reg="Stevekenia">Stevekenia</tp:taxon-name-part> <tp:taxon-name-part taxon-name-part-type="species" reg="aiea">aiea</tp:taxon-name-part></tp:taxon-name></italic> Percy, 2017</td><td rowspan="1" colspan="1">Hawaiian Islands (Kauai)</td><td rowspan="1" colspan="1"><ext-link xmlns:xlink="http://www.w3.org/1999/xlink" ext-link-type="gen" xlink:href="KY971542" xlink:type="simple">KY971542</ext-link>/<ext-link xmlns:xlink="http://www.w3.org/1999/xlink" ext-link-type="gen" xlink:href="KY971544" xlink:type="simple">KY971544</ext-link> (<xref ref-type="bibr" rid="B24">Percy 2017b</xref>)</td></tr><tr><td rowspan="1" colspan="1">
                <italic><tp:taxon-name><tp:taxon-name-part taxon-name-part-type="genus" reg="Stevekenia">Stevekenia</tp:taxon-name-part> <tp:taxon-name-part taxon-name-part-type="species" reg="nothocestri">nothocestri</tp:taxon-name-part></tp:taxon-name></italic> Percy, 2017</td><td rowspan="1" colspan="1">Hawaiian Islands (Oahu)</td><td rowspan="1" colspan="1"><ext-link xmlns:xlink="http://www.w3.org/1999/xlink" ext-link-type="gen" xlink:href="KY971541" xlink:type="simple">KY971541</ext-link>/<ext-link xmlns:xlink="http://www.w3.org/1999/xlink" ext-link-type="gen" xlink:href="KY971543" xlink:type="simple">KY971543</ext-link> (<xref ref-type="bibr" rid="B24">Percy 2017b</xref>)</td></tr><tr><td rowspan="1" colspan="1">
                <italic><tp:taxon-name><tp:taxon-name-part taxon-name-part-type="genus" reg="Trioza">Trioza</tp:taxon-name-part> <tp:taxon-name-part taxon-name-part-type="species" reg="remota">remota</tp:taxon-name-part></tp:taxon-name></italic> Foerster, 1848</td><td rowspan="1" colspan="1">England</td><td rowspan="1" colspan="1"><ext-link xmlns:xlink="http://www.w3.org/1999/xlink" ext-link-type="gen" xlink:href="KY294162" xlink:type="simple">KY294162</ext-link>/<ext-link xmlns:xlink="http://www.w3.org/1999/xlink" ext-link-type="gen" xlink:href="KY294646" xlink:type="simple">KY294646</ext-link> (<xref ref-type="bibr" rid="B23">Percy 2017a</xref>)</td></tr><tr><td rowspan="1" colspan="1">
                <italic><tp:taxon-name><tp:taxon-name-part taxon-name-part-type="genus" reg="Trioza">Trioza</tp:taxon-name-part> <tp:taxon-name-part taxon-name-part-type="species" reg="urticae">urticae</tp:taxon-name-part></tp:taxon-name></italic> (Linné, 1758)</td><td rowspan="1" colspan="1">England</td><td rowspan="1" colspan="1"><ext-link xmlns:xlink="http://www.w3.org/1999/xlink" ext-link-type="gen" xlink:href="KY011191" xlink:type="simple">KY011191</ext-link>/<ext-link xmlns:xlink="http://www.w3.org/1999/xlink" ext-link-type="gen" xlink:href="KY011286" xlink:type="simple">KY011286</ext-link><break/> (<xref ref-type="bibr" rid="B41">Wonglersak et al. 2017</xref>)</td></tr><tr><td rowspan="3" colspan="1">
                <italic><tp:taxon-name><tp:taxon-name-part taxon-name-part-type="genus" reg="Trioza">T.</tp:taxon-name-part> <tp:taxon-name-part taxon-name-part-type="species" reg="urticae">urticae</tp:taxon-name-part></tp:taxon-name></italic>
              </td><td rowspan="1" colspan="1">Greece</td><td rowspan="1" colspan="1"><ext-link xmlns:xlink="http://www.w3.org/1999/xlink" ext-link-type="gen" xlink:href="KY011122" xlink:type="simple">KY011122</ext-link>/<ext-link xmlns:xlink="http://www.w3.org/1999/xlink" ext-link-type="gen" xlink:href="KY011219" xlink:type="simple">KY011219</ext-link><break/> (<xref ref-type="bibr" rid="B41">Wonglersak et al. 2017</xref>)</td></tr><tr><td rowspan="1" colspan="1">Norway</td><td rowspan="1" colspan="1"><ext-link xmlns:xlink="http://www.w3.org/1999/xlink" ext-link-type="gen" xlink:href="KY011175" xlink:type="simple">KY011175</ext-link>/<ext-link xmlns:xlink="http://www.w3.org/1999/xlink" ext-link-type="gen" xlink:href="KY011270" xlink:type="simple">KY011270</ext-link><break/> (<xref ref-type="bibr" rid="B41">Wonglersak et al. 2017</xref>)</td></tr><tr><td rowspan="1" colspan="1">Poland</td><td rowspan="1" colspan="1"><ext-link xmlns:xlink="http://www.w3.org/1999/xlink" ext-link-type="gen" xlink:href="KY011114" xlink:type="simple">KY011114</ext-link>/<ext-link xmlns:xlink="http://www.w3.org/1999/xlink" ext-link-type="gen" xlink:href="KY011212" xlink:type="simple">KY011212</ext-link><break/> (<xref ref-type="bibr" rid="B41">Wonglersak et al. 2017</xref>)</td></tr></tbody></table></table-wrap></tp:treatment-sec><ref-list><ref id="B23"><mixed-citation xmlns:xlink="http://www.w3.org/1999/xlink" xlink:type="simple">
          <person-group><name name-style="western"><surname>Percy</surname><given-names>DM</given-names></name></person-group> (<year>2017a</year>) <article-title>Making the most of your host: the <italic><tp:taxon-name><tp:taxon-name-part taxon-name-part-type="genus">Metrosideros</tp:taxon-name-part></tp:taxon-name></italic>-feeding psyllids (<tp:taxon-name><tp:taxon-name-part taxon-name-part-type="order">Hemiptera</tp:taxon-name-part></tp:taxon-name>, <tp:taxon-name><tp:taxon-name-part taxon-name-part-type="superfamily">Psylloidea</tp:taxon-name-part></tp:taxon-name>) of the Hawaiian Islands.</article-title> <source>ZooKeys</source> <volume>649</volume>: <fpage>1</fpage>–<lpage>163</lpage>. <ext-link xlink:type="simple" ext-link-type="doi" xlink:href="10.3897/zookeys.649.10213">https://doi.org/10.3897/zookeys.649.10213</ext-link></mixed-citation></ref><ref id="B24"><mixed-citation xmlns:xlink="http://www.w3.org/1999/xlink" xlink:type="simple">
          <person-group><name name-style="western"><surname>Percy</surname><given-names>DM</given-names></name></person-group> (<year>2017b</year>) <article-title>A new endemic psyllid genus, <italic><tp:taxon-name><tp:taxon-name-part taxon-name-part-type="genus">Stevekenia</tp:taxon-name-part></tp:taxon-name></italic> gen. nov. (<tp:taxon-name><tp:taxon-name-part taxon-name-part-type="order">Hemiptera</tp:taxon-name-part></tp:taxon-name>: <tp:taxon-name><tp:taxon-name-part taxon-name-part-type="superfamily">Psylloidea</tp:taxon-name-part></tp:taxon-name>, <tp:taxon-name><tp:taxon-name-part taxon-name-part-type="family">Triozidae</tp:taxon-name-part></tp:taxon-name>), from the Hawaiian Islands with two new and rare species on threatened host plants in the endemic genus <italic><tp:taxon-name><tp:taxon-name-part taxon-name-part-type="genus">Nothocestrum</tp:taxon-name-part></tp:taxon-name></italic> (<tp:taxon-name><tp:taxon-name-part taxon-name-part-type="family">Solanaceae</tp:taxon-name-part></tp:taxon-name>).</article-title> <source>Zootaxa</source> <volume>4286</volume>: <fpage>370</fpage>–<lpage>380</lpage>. <ext-link xlink:type="simple" ext-link-type="doi" xlink:href="10.11646/zootaxa.4286.3.4">https://doi.org/10.11646/zootaxa.4286.3.4</ext-link></mixed-citation></ref><ref id="B41"><mixed-citation xmlns:xlink="http://www.w3.org/1999/xlink" xlink:type="simple">
		  <person-group><name name-style="western"><surname>Wonglersak</surname><given-names>R</given-names></name><name name-style="western"><surname>Cronk</surname><given-names>Q</given-names></name><name name-style="western"><surname>Percy</surname><given-names>D</given-names></name></person-group> (<year>2017</year>) <article-title><italic><tp:taxon-name><tp:taxon-name-part taxon-name-part-type="genus">Salix</tp:taxon-name-part></tp:taxon-name></italic> transect of Europe: structured genetic variation and isolation-by-distance in the nettle psyllid, <italic><tp:taxon-name><tp:taxon-name-part taxon-name-part-type="genus">Trioza</tp:taxon-name-part> <tp:taxon-name-part taxon-name-part-type="species">urticae</tp:taxon-name-part></tp:taxon-name></italic> (<tp:taxon-name><tp:taxon-name-part taxon-name-part-type="superfamily">Psylloidea</tp:taxon-name-part></tp:taxon-name>, <tp:taxon-name><tp:taxon-name-part taxon-name-part-type="order">Hemiptera</tp:taxon-name-part></tp:taxon-name>), from Greece to Arctic Norway.</article-title> <source>Biodiversity Data Journal</source> (<volume>5</volume>):<fpage>e10824</fpage>. <ext-link xlink:type="simple" ext-link-type="doi" xlink:href="10.3897/BDJ.5.e10824">https://doi.org/10.3897/BDJ.5.e10824</ext-link>
          </mixed-citation></ref></ref-list></tp:taxon-treatment>
