# Supplementary material for: Revision of the Hawaiian psyllid genus Swezeyana, with descriptions of seven new species (Hemiptera, Psylloidea, Triozidae)
Source: Zookeys. 2018 May 15;(758):75–113. doi: 10.3897/zookeys.758.23019 (PMC5964088; doi:10.3897/zookeys.758.23019)
Supplement: XML Treatment for Swezeyana hawaiiensis [file zookeys.758.23019-treatment4.xml]

<!DOCTYPE tp:taxon-treatment
  PUBLIC "-//TaxonX//DTD Taxonomic Treatment Publishing DTD v0 20100105//EN" "tax-treatment-NSO.dtd">
<tp:taxon-treatment xmlns:tp="http://www.plazi.org/taxpub"><tp:treatment-meta><kwd-group><label>Taxon classification</label><kwd><named-content xmlns:xlink="http://www.w3.org/1999/xlink" content-type="kingdom">Animalia</named-content></kwd><kwd><named-content xmlns:xlink="http://www.w3.org/1999/xlink" content-type="order">Hemiptera</named-content></kwd><kwd><named-content xmlns:xlink="http://www.w3.org/1999/xlink" content-type="family">Triozidae</named-content></kwd></kwd-group><mixed-citation publication-type="journal"><person-group><name><surname>Percy</surname><given-names>Diana M.</given-names></name></person-group><article-title>Revision of the Hawaiian psyllid genus <italic><tp:taxon-name><tp:taxon-name-part taxon-name-part-type="genus" reg="Swezeyana">Swezeyana</tp:taxon-name-part></tp:taxon-name></italic>, with descriptions of seven new species (<tp:taxon-name><tp:taxon-name-part taxon-name-part-type="order">Hemiptera</tp:taxon-name-part></tp:taxon-name>, <tp:taxon-name><tp:taxon-name-part taxon-name-part-type="superfamily">Psylloidea</tp:taxon-name-part></tp:taxon-name>, <tp:taxon-name><tp:taxon-name-part taxon-name-part-type="family">Triozidae</tp:taxon-name-part></tp:taxon-name>)</article-title><source>Zookeys</source><day>15</day><month>5</month><year>2018</year><volume>2018</volume><issue>758</issue><fpage>75</fpage><lpage>113</lpage><pub-id pub-id-type="doi">10.3897/zookeys.758.23019</pub-id></mixed-citation></tp:treatment-meta><tp:nomenclature><tp:taxon-name>
              <tp:taxon-name-part taxon-name-part-type="genus" reg="Swezeyana">Swezeyana</tp:taxon-name-part>
              <tp:taxon-name-part taxon-name-part-type="species" reg="hawaiiensis">hawaiiensis</tp:taxon-name-part>
              <object-id xmlns:xlink="http://www.w3.org/1999/xlink" content-type="zoobank" xlink:type="simple">http://zoobank.org/68663D7C-532C-4158-9A58-FF189893B6D3</object-id>
            </tp:taxon-name><tp:taxon-status xmlns:xlink="http://www.w3.org/1999/xlink" xlink:type="simple">sp. n.</tp:taxon-status><xref ref-type="fig" rid="F1">Figures 1E</xref><xref ref-type="fig" rid="F5">, 5</xref></tp:nomenclature><tp:treatment-sec sec-type="diagnosis" id="SECID0EB6AI"><title>Diagnosis.</title><p>Medium sized, light coloured species, with fore wing membrane unpatterned, antennae and genal processes relatively short, and female proctiger strongly convex apically.</p></tp:treatment-sec><tp:treatment-sec sec-type="description" id="SECID0EG6AI"><title>Description.</title><p>
              <bold>Adult.</bold> General body colour green to yellow-green. Fore wing membrane generally slightly fuscous, darker fuscous clouds around cross pseudoveins towards apex of cell r<sub>1</sub>, and distinct brown patches at termination of veins Cu<sub>1a</sub>, Cu<sub>1b</sub>, and M<sub>3+4</sub> (Figs <xref ref-type="fig" rid="F1">1E</xref>, <xref ref-type="fig" rid="F5">5K</xref>). Fore wing apex acute to bluntly acute; pseudopterostigma short (Fig. <xref ref-type="fig" rid="F5">5K</xref>), 2-3 cross pseudoveins present in apical portion of cell r<sub>1</sub>; surface spinules sparsely distributed and reduced in distribution, few or absent from r<sub>1</sub>, r<sub>2</sub>, and c+sc; medium long setae on ventral margin and medium short to short setae on veins and dorsal margin. Antennae short (ratio <abbrev xmlns:xlink="http://www.w3.org/1999/xlink" xlink:title="ratio antennal length:head width" xlink:type="simple">AL:HW</abbrev> 0.95–1.00), terminal 3 segments darker brown (Figs <xref ref-type="fig" rid="F5">5A–B</xref>); genal processes relatively short (GP &lt; 0.35 mm, ratio <abbrev xmlns:xlink="http://www.w3.org/1999/xlink" xlink:title="head width" xlink:type="simple">HW</abbrev>:GP &gt; 1.70), not or only slightly upturned at apices (Fig. <xref ref-type="fig" rid="F5">5A</xref>); short to minute setae on vertex and thorax. Meracanthus small (Fig. <xref ref-type="fig" rid="F5">5H</xref>), genual spine reduced or absent (Fig. <xref ref-type="fig" rid="F5">5I</xref>). Female terminalia (Fig. <xref ref-type="fig" rid="F5">5D–F</xref>): proctiger dorsal surface strongly convex apically, apex broad, blunt, bearing medial cleft and fringed with stout setae (Fig. <xref ref-type="fig" rid="F5">5E</xref>), anal ring long (ratio <abbrev xmlns:xlink="http://www.w3.org/1999/xlink" xlink:title="ratio female proctiger:anal ring length" xlink:type="simple">FP:RL</abbrev> 1.82), with head compartment at proximal end, distal portion of ring margin smooth; subgenital plate slightly convex with short medial cleft with beak and membrane extended (Fig. <xref ref-type="fig" rid="F5">5F</xref>).</p><fig id="F5" position="float" orientation="portrait"><label>Figure 5.</label><caption><p>
                  <italic><tp:taxon-name><tp:taxon-name-part taxon-name-part-type="genus" reg="Swezeyana">Swezeyana</tp:taxon-name-part> <tp:taxon-name-part taxon-name-part-type="species" reg="hawaiiensis">hawaiiensis</tp:taxon-name-part></tp:taxon-name></italic> sp. n. (female). <bold>A</bold> head and antenna <bold>B</bold> antenna <bold>C</bold> proboscis <bold>D</bold> proctiger, dorso-lateral view showing anal ring (outlined) <bold>E</bold> detail of apex of proctiger showing medial cleft and fringe of apical setae (indicated) <bold>F</bold> female subgenital plate (ventral view) with apical beak and membrane outlined <bold>G</bold> hind leg <bold>H</bold> small but distinct meracanthus (indicated) <bold>I</bold> base of hind tibia (highly reduced genual spine indicated) <bold>J</bold> detail of atypical 1+3 (indicated) arrangement of sclerotized apical metatibia spurs <bold>K</bold> fore wing, with interior edge of ventral margin outlined.</p></caption><graphic xmlns:xlink="http://www.w3.org/1999/xlink" xlink:href="zookeys-758-075-g005.jpg" position="float" orientation="portrait" xlink:type="simple" id="oo_203293.jpg"/></fig><p>
              <bold>Egg.</bold> Unknown.</p><p>
              <bold>Immature.</bold> Free-living immatures were observed mostly on the upper, but also on the lower, leaf surfaces. Specimens collected were unfortunately lost during specimen shipping.</p></tp:treatment-sec><tp:treatment-sec sec-type="host" id="SECID0E1CBI"><title>Host plant.</title><p>
              <italic><tp:taxon-name><tp:taxon-name-part taxon-name-part-type="genus" reg="Planchonella">Planchonella</tp:taxon-name-part> <tp:taxon-name-part taxon-name-part-type="species" reg="sandwicensis">sandwicensis</tp:taxon-name-part></tp:taxon-name></italic>.</p></tp:treatment-sec><tp:treatment-sec sec-type="distribution" id="SECID0ELDBI"><title>Distribution.</title><p>Hawaii. Only known from PuuWaaWaa area.</p></tp:treatment-sec><tp:treatment-sec sec-type="etymology" id="SECID0EQDBI"><title>Etymology.</title><p>Named for its distribution on the island of Hawaii (adjective in the nominative singular).</p></tp:treatment-sec><tp:treatment-sec sec-type="comments" id="SECID0EVDBI"><title>Comments.</title><p>This species was collected from the same individual host tree as <italic><tp:taxon-name><tp:taxon-name-part taxon-name-part-type="genus" reg="Swezeyana">S.</tp:taxon-name-part> <tp:taxon-name-part taxon-name-part-type="species" reg="rubra">rubra</tp:taxon-name-part></tp:taxon-name></italic>; both species are in the <italic><tp:taxon-name><tp:taxon-name-part taxon-name-part-type="genus" reg="Swezeyana"/><tp:taxon-name-part taxon-name-part-type="species" reg="elongagena">elongagena</tp:taxon-name-part></tp:taxon-name></italic> group but are easily separated in the field due to general body colour and a distinctly patterned fore wing in <italic><tp:taxon-name><tp:taxon-name-part taxon-name-part-type="genus" reg="Swezeyana">S.</tp:taxon-name-part> <tp:taxon-name-part taxon-name-part-type="species" reg="rubra">rubra</tp:taxon-name-part></tp:taxon-name></italic>; both species have comparatively short genal processes as well as the shortest antennae in the genus (subequal to head width). The molecular topology places these as sister taxa, but without bootstrap support. Males with the same collection data as females were unfortunately lost during specimen shipping.</p></tp:treatment-sec><tp:treatment-sec sec-type="material" id="SECID0E2EBI"><title>Material examined.</title><p>Holotype female (slide mounted), PuuWaaWaa, Hawaii, USA, N19.784, W-155.833, 820m, ex <italic><tp:taxon-name><tp:taxon-name-part taxon-name-part-type="genus" reg="Planchonella">Planchonella</tp:taxon-name-part> <tp:taxon-name-part taxon-name-part-type="species" reg="sandwicensis">sandwicensis</tp:taxon-name-part></tp:taxon-name></italic>, 29 July 2002, “440A-02” D. Percy leg. (<abbrev xmlns:xlink="http://www.w3.org/1999/xlink" content-type="institution" xlink:title="Natural History Museum, London, UK" id="ABBRID0EMFBI" xlink:type="simple">BMNH</abbrev>). Paratype (slide mounted) 1f, as for holotype (<abbrev xmlns:xlink="http://www.w3.org/1999/xlink" content-type="institution" xlink:title="Natural History Museum, London, UK" id="ABBRID0ERFBI" xlink:type="simple">BMNH</abbrev>).</p></tp:treatment-sec><tp:treatment-sec sec-type="Gene sequences" id="SECID0EWFBI"><title>Gene sequences.</title><p><ext-link xmlns:xlink="http://www.w3.org/1999/xlink" ext-link-type="gen" xlink:href="MG988835" xlink:type="simple">MG988835</ext-link> (<abbrev xmlns:xlink="http://www.w3.org/1999/xlink" xlink:title="cytochrome oxidase subunit 1" id="ABBRID0E3FBI" xlink:type="simple">COI</abbrev>) <ext-link xmlns:xlink="http://www.w3.org/1999/xlink" ext-link-type="gen" xlink:href="MG989155" xlink:type="simple">MG989155</ext-link> (<abbrev xmlns:xlink="http://www.w3.org/1999/xlink" xlink:title="cytochrome B" id="ABBRID0EAGBI" xlink:type="simple">cytB</abbrev>) (440A-02).</p></tp:treatment-sec><tp:treatment-sec><!--Section generated to contain objects referenced in tp:taxon-treatment.--><fig id="F1" position="float" orientation="portrait"><label>Figure 1.</label><caption><p>Fore wings of nine <italic><tp:taxon-name><tp:taxon-name-part taxon-name-part-type="genus" reg="Swezeyana">Swezeyana</tp:taxon-name-part></tp:taxon-name></italic> species: <bold>A</bold> <italic><tp:taxon-name><tp:taxon-name-part taxon-name-part-type="genus" reg="Swezeyana">S.</tp:taxon-name-part> <tp:taxon-name-part taxon-name-part-type="species" reg="elongagena">elongagena</tp:taxon-name-part></tp:taxon-name></italic> (male) <bold>B</bold> <italic><tp:taxon-name><tp:taxon-name-part taxon-name-part-type="genus" reg="Swezeyana">S.</tp:taxon-name-part> <tp:taxon-name-part taxon-name-part-type="species" reg="oahuensis">oahuensis</tp:taxon-name-part></tp:taxon-name></italic> (male) <bold>C</bold> <italic><tp:taxon-name><tp:taxon-name-part taxon-name-part-type="genus" reg="Swezeyana">S.</tp:taxon-name-part> <tp:taxon-name-part taxon-name-part-type="species" reg="atra">atra</tp:taxon-name-part></tp:taxon-name></italic> (male) <bold>D</bold> <italic><tp:taxon-name><tp:taxon-name-part taxon-name-part-type="genus" reg="Swezeyana">S.</tp:taxon-name-part> <tp:taxon-name-part taxon-name-part-type="species" reg="magna">magna</tp:taxon-name-part></tp:taxon-name></italic> (male) <bold>E</bold> <italic><tp:taxon-name><tp:taxon-name-part taxon-name-part-type="genus" reg="Swezeyana">S.</tp:taxon-name-part> <tp:taxon-name-part taxon-name-part-type="species" reg="hawaiiensis">hawaiiensis</tp:taxon-name-part></tp:taxon-name></italic> (female) <bold>F</bold> <italic><tp:taxon-name><tp:taxon-name-part taxon-name-part-type="genus" reg="Swezeyana">S.</tp:taxon-name-part> <tp:taxon-name-part taxon-name-part-type="species" reg="magnaccai">magnaccai</tp:taxon-name-part></tp:taxon-name></italic> (male) <bold>G</bold> <italic><tp:taxon-name><tp:taxon-name-part taxon-name-part-type="genus" reg="Swezeyana">S.</tp:taxon-name-part> <tp:taxon-name-part taxon-name-part-type="species" reg="reticulata">reticulata</tp:taxon-name-part></tp:taxon-name></italic> (male above, female below) <bold>H</bold> <italic><tp:taxon-name><tp:taxon-name-part taxon-name-part-type="genus" reg="Swezeyana">S.</tp:taxon-name-part> <tp:taxon-name-part taxon-name-part-type="species" reg="tentaculata">tentaculata</tp:taxon-name-part></tp:taxon-name></italic> (male above, female below) <bold>I</bold> <italic><tp:taxon-name><tp:taxon-name-part taxon-name-part-type="genus" reg="Swezeyana">S.</tp:taxon-name-part> <tp:taxon-name-part taxon-name-part-type="species" reg="rubra">rubra</tp:taxon-name-part></tp:taxon-name></italic> (male above, female below). Scale bars: 1 mm.</p></caption><graphic xmlns:xlink="http://www.w3.org/1999/xlink" xlink:href="zookeys-758-075-g001.jpg" position="float" orientation="portrait" xlink:type="simple" id="oo_203289.jpg"/></fig></tp:treatment-sec></tp:taxon-treatment>
