# Supplementary material for: Revision of the Hawaiian psyllid genus Swezeyana, with descriptions of seven new species (Hemiptera, Psylloidea, Triozidae)
Source: Zookeys. 2018 May 15;(758):75–113. doi: 10.3897/zookeys.758.23019 (PMC5964088; doi:10.3897/zookeys.758.23019)
Supplement: XML Treatment for Swezeyana magna [file zookeys.758.23019-treatment5.xml]

<!DOCTYPE tp:taxon-treatment
  PUBLIC "-//TaxonX//DTD Taxonomic Treatment Publishing DTD v0 20100105//EN" "tax-treatment-NSO.dtd">
<tp:taxon-treatment xmlns:tp="http://www.plazi.org/taxpub"><tp:treatment-meta><kwd-group><label>Taxon classification</label><kwd><named-content xmlns:xlink="http://www.w3.org/1999/xlink" content-type="kingdom">Animalia</named-content></kwd><kwd><named-content xmlns:xlink="http://www.w3.org/1999/xlink" content-type="order">Hemiptera</named-content></kwd><kwd><named-content xmlns:xlink="http://www.w3.org/1999/xlink" content-type="family">Triozidae</named-content></kwd></kwd-group><mixed-citation publication-type="journal"><person-group><name><surname>Percy</surname><given-names>Diana M.</given-names></name></person-group><article-title>Revision of the Hawaiian psyllid genus <italic><tp:taxon-name><tp:taxon-name-part taxon-name-part-type="genus" reg="Swezeyana">Swezeyana</tp:taxon-name-part></tp:taxon-name></italic>, with descriptions of seven new species (<tp:taxon-name><tp:taxon-name-part taxon-name-part-type="order">Hemiptera</tp:taxon-name-part></tp:taxon-name>, <tp:taxon-name><tp:taxon-name-part taxon-name-part-type="superfamily">Psylloidea</tp:taxon-name-part></tp:taxon-name>, <tp:taxon-name><tp:taxon-name-part taxon-name-part-type="family">Triozidae</tp:taxon-name-part></tp:taxon-name>)</article-title><source>Zookeys</source><day>15</day><month>5</month><year>2018</year><volume>2018</volume><issue>758</issue><fpage>75</fpage><lpage>113</lpage><pub-id pub-id-type="doi">10.3897/zookeys.758.23019</pub-id></mixed-citation></tp:treatment-meta><tp:nomenclature><tp:taxon-name>
              <tp:taxon-name-part taxon-name-part-type="genus" reg="Swezeyana">Swezeyana</tp:taxon-name-part>
              <tp:taxon-name-part taxon-name-part-type="species" reg="magna">magna</tp:taxon-name-part>
              <object-id xmlns:xlink="http://www.w3.org/1999/xlink" content-type="zoobank" xlink:type="simple">http://zoobank.org/8168F0F6-C89C-4488-B637-4D017FA8154A</object-id>
            </tp:taxon-name><tp:taxon-status xmlns:xlink="http://www.w3.org/1999/xlink" xlink:type="simple">sp. n.</tp:taxon-status><xref ref-type="fig" rid="F1">Figures 1D</xref><xref ref-type="fig" rid="F6">, 6</xref></tp:nomenclature><tp:treatment-sec sec-type="diagnosis" id="SECID0EUHBI"><title>Diagnosis.</title><p>Large, light coloured species, with fore wing membrane unpatterned, antennae and genal processes long, and paramere short.</p></tp:treatment-sec><tp:treatment-sec sec-type="description" id="SECID0EZHBI"><title>Description.</title><p>
              <bold>Adult.</bold> General body colour yellow-green to yellow-brown, last 7-8 antennal segments darker brown. Fore wing membrane uniformly pale fuscous (Fig. <xref ref-type="fig" rid="F1">1D</xref>). Fore wing apex acute; pseudopterostigma medium long (Fig. <xref ref-type="fig" rid="F6">6I</xref>), 0-1 cross pseudoveins in basal portion of cell r<sub>1</sub>; surface spinules sparsely distributed, apparently absent from c+sc; medium long setae on ventral margin and medium short setae on veins and dorsal margin. Antennae long (<abbrev xmlns:xlink="http://www.w3.org/1999/xlink" xlink:title="antennal length" xlink:type="simple">AL</abbrev> &gt; 1 mm, ratio <abbrev xmlns:xlink="http://www.w3.org/1999/xlink" xlink:title="ratio antennal length:head width" xlink:type="simple">AL:HW</abbrev> 1.61) (Fig. <xref ref-type="fig" rid="F6">6A</xref>); genal processes long (GP &gt; 0.50 mm, ratio <abbrev xmlns:xlink="http://www.w3.org/1999/xlink" xlink:title="head width" xlink:type="simple">HW</abbrev>:GP &lt; 1.40) and slightly upturned at apices (Fig. <xref ref-type="fig" rid="F6">6A</xref>); short to minute setae on vertex and thorax. Meracanthus small (Fig. <xref ref-type="fig" rid="F6">6D</xref>), genual spine reduced (Fig. <xref ref-type="fig" rid="F6">6C</xref>). Male terminalia (Fig. <xref ref-type="fig" rid="F6">6H</xref>): paramere short (ratio <abbrev xmlns:xlink="http://www.w3.org/1999/xlink" xlink:title="ratio paramere length:head width" xlink:type="simple">PL:HW</abbrev> 0.24), tapering to small, anteriorly projecting apex with two short stout setae; distal aedeagus segment long relative to paramere (ratio <abbrev xmlns:xlink="http://www.w3.org/1999/xlink" xlink:title="ratio paramere length:distal aedeagus segment length" xlink:type="simple">PL:AEL</abbrev> 1.14), apex developed into a large rounded hook with bluntly acute apex.</p><fig id="F6" position="float" orientation="portrait"><label>Figure 6.</label><caption><p>
                  <italic><tp:taxon-name><tp:taxon-name-part taxon-name-part-type="genus" reg="Swezeyana">Swezeyana</tp:taxon-name-part> <tp:taxon-name-part taxon-name-part-type="species" reg="magna">magna</tp:taxon-name-part></tp:taxon-name></italic> sp. n. <bold>A</bold> head and antenna, inset antenna detail <bold>B</bold> hind leg <bold>C</bold> base of hind tibia (reduced genual spine indicated) <bold>D</bold> small but distinct meracanthus (indicated) <bold>E</bold> metatarsi, inset comparative size of mesotarsi <bold>F</bold> dorsum of thorax <bold>G</bold> proboscis <bold>H</bold> aedeagus and paramere <bold>I</bold> extent of pseudopterostigma (shaded) <bold>J</bold> broad shape of marginal radular spine cluster (outlined) <bold>K</bold> fore wing, with interior edge of ventral margin outlined.</p></caption><graphic xmlns:xlink="http://www.w3.org/1999/xlink" xlink:href="zookeys-758-075-g006.jpg" position="float" orientation="portrait" xlink:type="simple" id="oo_203294.jpg"/></fig><p>
              <bold>Egg.</bold> Unknown.</p><p>
              <bold>Immature.</bold> Unknown.</p></tp:treatment-sec><tp:treatment-sec sec-type="host" id="SECID0EVKBI"><title>Host plant.</title><p>
              <italic><tp:taxon-name><tp:taxon-name-part taxon-name-part-type="genus" reg="Planchonella">Planchonella</tp:taxon-name-part> <tp:taxon-name-part taxon-name-part-type="species" reg="sandwicensis">sandwicensis</tp:taxon-name-part></tp:taxon-name></italic>.</p></tp:treatment-sec><tp:treatment-sec sec-type="distribution" id="SECID0EGLBI"><title>Distribution.</title><p>Kauai. Only known from one location in Kokee State Park.</p></tp:treatment-sec><tp:treatment-sec sec-type="etymology" id="SECID0ELLBI"><title>Etymology.</title><p>Named for the large body size (adjective in the nominative singular).</p></tp:treatment-sec><tp:treatment-sec sec-type="comments" id="SECID0EQLBI"><title>Comments.</title><p>This is the largest <italic><tp:taxon-name><tp:taxon-name-part taxon-name-part-type="genus" reg="Swezeyana">Swezeyana</tp:taxon-name-part></tp:taxon-name></italic> species and is only known from a single male; fore wing type suggests it is part of the <italic><tp:taxon-name><tp:taxon-name-part taxon-name-part-type="genus" reg="Swezeyana"/><tp:taxon-name-part taxon-name-part-type="species" reg="elongagena">elongagena</tp:taxon-name-part></tp:taxon-name></italic> species group, but the paramere shape is somewhat similar to other <italic><tp:taxon-name><tp:taxon-name-part taxon-name-part-type="genus" reg="Swezeyana"/><tp:taxon-name-part taxon-name-part-type="species" reg="reticulata">reticulata</tp:taxon-name-part></tp:taxon-name></italic> group species on Kauai. As no molecular sequences are available for this species, the group affiliation remains uncertain, but this species and the other Kauai species may represent early divergence of the <italic><tp:taxon-name><tp:taxon-name-part taxon-name-part-type="genus" reg="Swezeyana"/><tp:taxon-name-part taxon-name-part-type="species" reg="elongagena">elongagena</tp:taxon-name-part></tp:taxon-name></italic> and <italic><tp:taxon-name><tp:taxon-name-part taxon-name-part-type="genus" reg="Swezeyana"/><tp:taxon-name-part taxon-name-part-type="species" reg="reticulata">reticulata</tp:taxon-name-part></tp:taxon-name></italic> species groups.</p></tp:treatment-sec><tp:treatment-sec sec-type="material" id="SECID0EFNBI"><title>Material examined.</title><p>Holotype male (slide mounted), Kokee State Park, Kauai, USA, N22.1444, W-159.6477, ex <italic><tp:taxon-name><tp:taxon-name-part taxon-name-part-type="genus" reg="Planchonella">Planchonella</tp:taxon-name-part> <tp:taxon-name-part taxon-name-part-type="species" reg="sandwicensis">sandwicensis</tp:taxon-name-part></tp:taxon-name></italic>, 29 October 2005, “Hi01-05” D. Percy leg. (<abbrev xmlns:xlink="http://www.w3.org/1999/xlink" content-type="institution" xlink:title="Natural History Museum, London, UK" id="ABBRID0EWNBI" xlink:type="simple">BMNH</abbrev>).</p></tp:treatment-sec><tp:treatment-sec><!--Section generated to contain objects referenced in tp:taxon-treatment.--><fig id="F1" position="float" orientation="portrait"><label>Figure 1.</label><caption><p>Fore wings of nine <italic><tp:taxon-name><tp:taxon-name-part taxon-name-part-type="genus" reg="Swezeyana">Swezeyana</tp:taxon-name-part></tp:taxon-name></italic> species: <bold>A</bold> <italic><tp:taxon-name><tp:taxon-name-part taxon-name-part-type="genus" reg="Swezeyana">S.</tp:taxon-name-part> <tp:taxon-name-part taxon-name-part-type="species" reg="elongagena">elongagena</tp:taxon-name-part></tp:taxon-name></italic> (male) <bold>B</bold> <italic><tp:taxon-name><tp:taxon-name-part taxon-name-part-type="genus" reg="Swezeyana">S.</tp:taxon-name-part> <tp:taxon-name-part taxon-name-part-type="species" reg="oahuensis">oahuensis</tp:taxon-name-part></tp:taxon-name></italic> (male) <bold>C</bold> <italic><tp:taxon-name><tp:taxon-name-part taxon-name-part-type="genus" reg="Swezeyana">S.</tp:taxon-name-part> <tp:taxon-name-part taxon-name-part-type="species" reg="atra">atra</tp:taxon-name-part></tp:taxon-name></italic> (male) <bold>D</bold> <italic><tp:taxon-name><tp:taxon-name-part taxon-name-part-type="genus" reg="Swezeyana">S.</tp:taxon-name-part> <tp:taxon-name-part taxon-name-part-type="species" reg="magna">magna</tp:taxon-name-part></tp:taxon-name></italic> (male) <bold>E</bold> <italic><tp:taxon-name><tp:taxon-name-part taxon-name-part-type="genus" reg="Swezeyana">S.</tp:taxon-name-part> <tp:taxon-name-part taxon-name-part-type="species" reg="hawaiiensis">hawaiiensis</tp:taxon-name-part></tp:taxon-name></italic> (female) <bold>F</bold> <italic><tp:taxon-name><tp:taxon-name-part taxon-name-part-type="genus" reg="Swezeyana">S.</tp:taxon-name-part> <tp:taxon-name-part taxon-name-part-type="species" reg="magnaccai">magnaccai</tp:taxon-name-part></tp:taxon-name></italic> (male) <bold>G</bold> <italic><tp:taxon-name><tp:taxon-name-part taxon-name-part-type="genus" reg="Swezeyana">S.</tp:taxon-name-part> <tp:taxon-name-part taxon-name-part-type="species" reg="reticulata">reticulata</tp:taxon-name-part></tp:taxon-name></italic> (male above, female below) <bold>H</bold> <italic><tp:taxon-name><tp:taxon-name-part taxon-name-part-type="genus" reg="Swezeyana">S.</tp:taxon-name-part> <tp:taxon-name-part taxon-name-part-type="species" reg="tentaculata">tentaculata</tp:taxon-name-part></tp:taxon-name></italic> (male above, female below) <bold>I</bold> <italic><tp:taxon-name><tp:taxon-name-part taxon-name-part-type="genus" reg="Swezeyana">S.</tp:taxon-name-part> <tp:taxon-name-part taxon-name-part-type="species" reg="rubra">rubra</tp:taxon-name-part></tp:taxon-name></italic> (male above, female below). Scale bars: 1 mm.</p></caption><graphic xmlns:xlink="http://www.w3.org/1999/xlink" xlink:href="zookeys-758-075-g001.jpg" position="float" orientation="portrait" xlink:type="simple" id="oo_203289.jpg"/></fig></tp:treatment-sec></tp:taxon-treatment>
