# Supplementary material for: Revision of the Hawaiian psyllid genus Swezeyana, with descriptions of seven new species (Hemiptera, Psylloidea, Triozidae)
Source: Zookeys. 2018 May 15;(758):75–113. doi: 10.3897/zookeys.758.23019 (PMC5964088; doi:10.3897/zookeys.758.23019)
Supplement: XML Treatment for Swezeyana rubra [file zookeys.758.23019-treatment7.xml]

<!DOCTYPE tp:taxon-treatment
  PUBLIC "-//TaxonX//DTD Taxonomic Treatment Publishing DTD v0 20100105//EN" "tax-treatment-NSO.dtd">
<tp:taxon-treatment xmlns:tp="http://www.plazi.org/taxpub"><tp:treatment-meta><kwd-group><label>Taxon classification</label><kwd><named-content xmlns:xlink="http://www.w3.org/1999/xlink" content-type="kingdom">Animalia</named-content></kwd><kwd><named-content xmlns:xlink="http://www.w3.org/1999/xlink" content-type="order">Hemiptera</named-content></kwd><kwd><named-content xmlns:xlink="http://www.w3.org/1999/xlink" content-type="family">Triozidae</named-content></kwd></kwd-group><mixed-citation publication-type="journal"><person-group><name><surname>Percy</surname><given-names>Diana M.</given-names></name></person-group><article-title>Revision of the Hawaiian psyllid genus <italic><tp:taxon-name><tp:taxon-name-part taxon-name-part-type="genus" reg="Swezeyana">Swezeyana</tp:taxon-name-part></tp:taxon-name></italic>, with descriptions of seven new species (<tp:taxon-name><tp:taxon-name-part taxon-name-part-type="order">Hemiptera</tp:taxon-name-part></tp:taxon-name>, <tp:taxon-name><tp:taxon-name-part taxon-name-part-type="superfamily">Psylloidea</tp:taxon-name-part></tp:taxon-name>, <tp:taxon-name><tp:taxon-name-part taxon-name-part-type="family">Triozidae</tp:taxon-name-part></tp:taxon-name>)</article-title><source>Zookeys</source><day>15</day><month>5</month><year>2018</year><volume>2018</volume><issue>758</issue><fpage>75</fpage><lpage>113</lpage><pub-id pub-id-type="doi">10.3897/zookeys.758.23019</pub-id></mixed-citation></tp:treatment-meta><tp:nomenclature><tp:taxon-name>
              <tp:taxon-name-part taxon-name-part-type="genus" reg="Swezeyana">Swezeyana</tp:taxon-name-part>
              <tp:taxon-name-part taxon-name-part-type="species" reg="rubra">rubra</tp:taxon-name-part>
              <object-id xmlns:xlink="http://www.w3.org/1999/xlink" content-type="zoobank" xlink:type="simple">http://zoobank.org/19F21190-095C-4B30-9CF7-FEF2EFA58EE6</object-id>
            </tp:taxon-name><tp:taxon-status xmlns:xlink="http://www.w3.org/1999/xlink" xlink:type="simple">sp. n.</tp:taxon-status><xref ref-type="fig" rid="F1">Figures 1I</xref><xref ref-type="fig" rid="F8">, 8</xref></tp:nomenclature><tp:treatment-sec sec-type="diagnosis" id="SECID0E1ZBI"><title>Diagnosis.</title><p>Medium small, red-brown species, with fore wing membrane distinctly patterned, antennae and genal processes relatively short, paramere short, and female proctiger strongly convex apically.</p></tp:treatment-sec><tp:treatment-sec sec-type="description" id="SECID0E6ZBI"><title>Description.</title><p>
              <bold>Adult.</bold> General body colour red or red-brown, last 2-3 antennal segments darker brown. Fore wing distinctly patterned with irregular clouds of red pigmentation, mottled red-brown pattern in apical 2/3 of fore wing, with basal portion either clear (males) or slightly mottled (females), males have a darker almost solid red-brown area of pigmentation across middle of wing membrane, wing veins variably brown to speckled brown with darker brown patches indicating position of cross pseudoveins, intersections of veins and wing margin, as well as two brown patches on the dorsal claval wing margin, and on vein R+M+Cu<sub>1</sub> just basal to vein trifurcation, there are distinctly unpigmented areas surrounding marginal clusters of radular spines (Fig. <xref ref-type="fig" rid="F1">1I</xref>). Fore wing apex bluntly acute, shape shorter and broader than other <italic><tp:taxon-name><tp:taxon-name-part taxon-name-part-type="genus" reg="Swezeyana">Swezeyana</tp:taxon-name-part></tp:taxon-name></italic> (<abbrev xmlns:xlink="http://www.w3.org/1999/xlink" xlink:title="ratio fore wing length:width" xlink:type="simple">WL:WW</abbrev> &lt; 3.10); pseudopterostigma long (Fig. <xref ref-type="fig" rid="F8">8V</xref>), 5-7 cross pseudoveins in cell r<sub>1</sub> (Fig. <xref ref-type="fig" rid="F8">8W</xref>); surface spinules densely distributed in all cells, but cell c+sc often partly to almost entirely composed of a thickened ventral wing margin (C+Sc); medium long setae on ventral margin and medium short to short setae on veins and dorsal margin. Antennae short (ratio <abbrev xmlns:xlink="http://www.w3.org/1999/xlink" xlink:title="ratio antennal length:head width" xlink:type="simple">AL:HW</abbrev> 0.93–1.03) (Fig. <xref ref-type="fig" rid="F8">8C–D</xref>); genal processes relatively short (GP &lt; 0.35 mm, ratio <abbrev xmlns:xlink="http://www.w3.org/1999/xlink" xlink:title="head width" xlink:type="simple">HW</abbrev>:GP &gt; 1.65) and not or slightly upturned at apices (Fig. <xref ref-type="fig" rid="F8">8A–C</xref>); medium short to short setae on vertex and thorax. Meracanthus small (Fig. <xref ref-type="fig" rid="F8">8G</xref>), genual spine reduced or absent (Fig. <xref ref-type="fig" rid="F8">8J</xref>). Male terminalia (Fig. <xref ref-type="fig" rid="F8">8R–T</xref>): paramere short (ratio <abbrev xmlns:xlink="http://www.w3.org/1999/xlink" xlink:title="ratio paramere length:head width" xlink:type="simple">PL:HW</abbrev> &lt; 0.25), tapering to slightly anteriorly projecting apex with two short stout setae; distal aedeagus segment short relative to paramere (ratio <abbrev xmlns:xlink="http://www.w3.org/1999/xlink" xlink:title="ratio paramere length:distal aedeagus segment length" xlink:type="simple">PL:AEL</abbrev> &lt; 1.10), apex developed into a large rounded hook with acute apex. Female terminalia (Fig. <xref ref-type="fig" rid="F8">8L–Q</xref>): proctiger dorsal surface strongly convex apically, apex broad, blunt, bearing medial cleft and fringed with stout setae, anal ring medium long (ratio <abbrev xmlns:xlink="http://www.w3.org/1999/xlink" xlink:title="ratio female proctiger:anal ring length" xlink:type="simple">FP:RL</abbrev> 1.71–2.19), with reduced head compartment at proximal end, distal portion of ring margin smooth; subgenital plate slightly convex with little or no medial cleft but with beak and membrane extended (Fig. <xref ref-type="fig" rid="F8">8P–Q</xref>).</p><fig id="F8" position="float" orientation="portrait"><label>Figure 8.</label><caption><p>
                  <italic><tp:taxon-name><tp:taxon-name-part taxon-name-part-type="genus" reg="Swezeyana">Swezeyana</tp:taxon-name-part> <tp:taxon-name-part taxon-name-part-type="species" reg="rubra">rubra</tp:taxon-name-part></tp:taxon-name></italic> sp. n. <bold>A</bold> head <bold>B</bold> head (lateral view) <bold>C</bold> female <bold>D</bold> head and antenna <bold>E</bold> antenna <bold>F</bold> proboscis <bold>G</bold> reduced meracanthus (indicated) <bold>H</bold> hind leg <bold>I</bold> metatarsi (outlined), inset comparative size of mesotarsi (outlined) <bold>J</bold> base of hind tibia <bold>K</bold> dorsum of thorax <bold>L</bold> female terminalia (subgenital beak indicated, apex outlined) <bold>M</bold> female proctiger (dorsal view) <bold>N</bold> female terminalia (dorsal view), inset apex of proctiger (ventral view, cleft indicated) <bold>O</bold> detail of anal ring (outlined) <bold>P</bold> female subgenital plate (ventral view) <bold>Q</bold> detail of posterior apex of female subgenital plate with beak and membrane (outlined) <bold>R</bold> aedeagus and paramere <bold>S</bold> male terminalia, inset aedeagus <bold>T</bold> paramere (posterior view) <bold>U</bold> eggs (semi-hexagonal sculpturing, pedicel and unsculptured underside outlined and indicated) <bold>V</bold> fore wing, with interior edge of ventral margin outlined <bold>W</bold> fore wing detail of pigmented cross veins.</p></caption><graphic xmlns:xlink="http://www.w3.org/1999/xlink" xlink:href="zookeys-758-075-g008.jpg" position="float" orientation="portrait" xlink:type="simple" id="oo_203296.jpg"/></fig><p>
              <bold>Egg.</bold> Pale with loosely structured hexagonal sculpturing dorsally (Fig. <xref ref-type="fig" rid="F8">8U</xref>).</p><p>
              <bold>Immature.</bold> Unknown.</p></tp:treatment-sec><tp:treatment-sec sec-type="host" id="SECID0EM5BI"><title>Host plant.</title><p>
              <italic><tp:taxon-name><tp:taxon-name-part taxon-name-part-type="genus" reg="Planchonella">Planchonella</tp:taxon-name-part> <tp:taxon-name-part taxon-name-part-type="species" reg="sandwicensis">sandwicensis</tp:taxon-name-part></tp:taxon-name></italic>.</p></tp:treatment-sec><tp:treatment-sec sec-type="distribution" id="SECID0E45BI"><title>Distribution.</title><p>Hawaii. Only known from PuuWaaWaa area.</p></tp:treatment-sec><tp:treatment-sec sec-type="etymology" id="SECID0EC6BI"><title>Etymology.</title><p>Named for the generally red body colouration (adjective in the nominative singular).</p></tp:treatment-sec><tp:treatment-sec sec-type="comments" id="SECID0EH6BI"><title>Comments.</title><p>This species was collected from the same individual host tree as <italic><tp:taxon-name><tp:taxon-name-part taxon-name-part-type="genus" reg="Swezeyana">S.</tp:taxon-name-part> <tp:taxon-name-part taxon-name-part-type="species" reg="hawaiiensis">hawaiiensis</tp:taxon-name-part></tp:taxon-name></italic> (see comments for <italic><tp:taxon-name><tp:taxon-name-part taxon-name-part-type="genus" reg="Swezeyana">S.</tp:taxon-name-part> <tp:taxon-name-part taxon-name-part-type="species" reg="hawaiiensis">hawaiiensis</tp:taxon-name-part></tp:taxon-name></italic>).</p></tp:treatment-sec><tp:treatment-sec sec-type="material" id="SECID0EDACI"><title>Material examined.</title><p>Holotype male (slide mounted), PuuWaaWaa, Hawaii, USA, N19.784, W-155.833, 820m, ex <italic><tp:taxon-name><tp:taxon-name-part taxon-name-part-type="genus" reg="Planchonella">Planchonella</tp:taxon-name-part> <tp:taxon-name-part taxon-name-part-type="species" reg="sandwicensis">sandwicensis</tp:taxon-name-part></tp:taxon-name></italic>, 29 July 2002, “440B-02” D. Percy leg. (<abbrev xmlns:xlink="http://www.w3.org/1999/xlink" content-type="institution" xlink:title="Natural History Museum, London, UK" id="ABBRID0EUACI" xlink:type="simple">BMNH</abbrev>). Paratypes (slide mounted) 2f, as for holotype (<abbrev xmlns:xlink="http://www.w3.org/1999/xlink" content-type="institution" xlink:title="Natural History Museum, London, UK" id="ABBRID0EZACI" xlink:type="simple">BMNH</abbrev>). Other material: 2m 8f, PuuWaaWaa Forest Reserve, Hawaii, USA, 2600 ft, ex <italic><tp:taxon-name><tp:taxon-name-part taxon-name-part-type="genus" reg="Planchonella">Planchonella</tp:taxon-name-part> <tp:taxon-name-part taxon-name-part-type="species" reg="sandwicensis">sandwicensis</tp:taxon-name-part></tp:taxon-name></italic>, 23 February 2011, “JG5B” J. Giffin leg. (<abbrev xmlns:xlink="http://www.w3.org/1999/xlink" content-type="institution" xlink:title="Natural History Museum, London, UK" id="ABBRID0EJBCI" xlink:type="simple">BMNH</abbrev>).</p></tp:treatment-sec><tp:treatment-sec sec-type="Gene sequences" id="SECID0EOBCI"><title>Gene sequences.</title><p><ext-link xmlns:xlink="http://www.w3.org/1999/xlink" ext-link-type="gen" xlink:href="MH001523" xlink:type="simple">MH001523</ext-link> (<abbrev xmlns:xlink="http://www.w3.org/1999/xlink" xlink:title="cytochrome oxidase subunit 1" id="ABBRID0EUBCI" xlink:type="simple">COI</abbrev>) <ext-link xmlns:xlink="http://www.w3.org/1999/xlink" ext-link-type="gen" xlink:href="MH001529" xlink:type="simple">MH001529</ext-link> (<abbrev xmlns:xlink="http://www.w3.org/1999/xlink" xlink:title="cytochrome B" id="ABBRID0EYBCI" xlink:type="simple">cytB</abbrev>) (JG5B); <ext-link xmlns:xlink="http://www.w3.org/1999/xlink" ext-link-type="gen" xlink:href="MG988834" xlink:type="simple">MG988834</ext-link> (<abbrev xmlns:xlink="http://www.w3.org/1999/xlink" xlink:title="cytochrome oxidase subunit 1" id="ABBRID0E3BCI" xlink:type="simple">COI</abbrev>) <ext-link xmlns:xlink="http://www.w3.org/1999/xlink" ext-link-type="gen" xlink:href="MG989156" xlink:type="simple">MG989156</ext-link> (<abbrev xmlns:xlink="http://www.w3.org/1999/xlink" xlink:title="cytochrome B" id="ABBRID0EACCI" xlink:type="simple">cytB</abbrev>) (440B-02).</p></tp:treatment-sec><tp:treatment-sec><!--Section generated to contain objects referenced in tp:taxon-treatment.--><fig id="F1" position="float" orientation="portrait"><label>Figure 1.</label><caption><p>Fore wings of nine <italic><tp:taxon-name><tp:taxon-name-part taxon-name-part-type="genus" reg="Swezeyana">Swezeyana</tp:taxon-name-part></tp:taxon-name></italic> species: <bold>A</bold> <italic><tp:taxon-name><tp:taxon-name-part taxon-name-part-type="genus" reg="Swezeyana">S.</tp:taxon-name-part> <tp:taxon-name-part taxon-name-part-type="species" reg="elongagena">elongagena</tp:taxon-name-part></tp:taxon-name></italic> (male) <bold>B</bold> <italic><tp:taxon-name><tp:taxon-name-part taxon-name-part-type="genus" reg="Swezeyana">S.</tp:taxon-name-part> <tp:taxon-name-part taxon-name-part-type="species" reg="oahuensis">oahuensis</tp:taxon-name-part></tp:taxon-name></italic> (male) <bold>C</bold> <italic><tp:taxon-name><tp:taxon-name-part taxon-name-part-type="genus" reg="Swezeyana">S.</tp:taxon-name-part> <tp:taxon-name-part taxon-name-part-type="species" reg="atra">atra</tp:taxon-name-part></tp:taxon-name></italic> (male) <bold>D</bold> <italic><tp:taxon-name><tp:taxon-name-part taxon-name-part-type="genus" reg="Swezeyana">S.</tp:taxon-name-part> <tp:taxon-name-part taxon-name-part-type="species" reg="magna">magna</tp:taxon-name-part></tp:taxon-name></italic> (male) <bold>E</bold> <italic><tp:taxon-name><tp:taxon-name-part taxon-name-part-type="genus" reg="Swezeyana">S.</tp:taxon-name-part> <tp:taxon-name-part taxon-name-part-type="species" reg="hawaiiensis">hawaiiensis</tp:taxon-name-part></tp:taxon-name></italic> (female) <bold>F</bold> <italic><tp:taxon-name><tp:taxon-name-part taxon-name-part-type="genus" reg="Swezeyana">S.</tp:taxon-name-part> <tp:taxon-name-part taxon-name-part-type="species" reg="magnaccai">magnaccai</tp:taxon-name-part></tp:taxon-name></italic> (male) <bold>G</bold> <italic><tp:taxon-name><tp:taxon-name-part taxon-name-part-type="genus" reg="Swezeyana">S.</tp:taxon-name-part> <tp:taxon-name-part taxon-name-part-type="species" reg="reticulata">reticulata</tp:taxon-name-part></tp:taxon-name></italic> (male above, female below) <bold>H</bold> <italic><tp:taxon-name><tp:taxon-name-part taxon-name-part-type="genus" reg="Swezeyana">S.</tp:taxon-name-part> <tp:taxon-name-part taxon-name-part-type="species" reg="tentaculata">tentaculata</tp:taxon-name-part></tp:taxon-name></italic> (male above, female below) <bold>I</bold> <italic><tp:taxon-name><tp:taxon-name-part taxon-name-part-type="genus" reg="Swezeyana">S.</tp:taxon-name-part> <tp:taxon-name-part taxon-name-part-type="species" reg="rubra">rubra</tp:taxon-name-part></tp:taxon-name></italic> (male above, female below). Scale bars: 1 mm.</p></caption><graphic xmlns:xlink="http://www.w3.org/1999/xlink" xlink:href="zookeys-758-075-g001.jpg" position="float" orientation="portrait" xlink:type="simple" id="oo_203289.jpg"/></fig></tp:treatment-sec></tp:taxon-treatment>
