# Supplementary material for: Revision of the Hawaiian psyllid genus Swezeyana, with descriptions of seven new species (Hemiptera, Psylloidea, Triozidae)
Source: Zookeys. 2018 May 15;(758):75–113. doi: 10.3897/zookeys.758.23019 (PMC5964088; doi:10.3897/zookeys.758.23019)
Supplement: XML Treatment for Swezeyana reticulata [file zookeys.758.23019-treatment8.xml]

<!DOCTYPE tp:taxon-treatment
  PUBLIC "-//TaxonX//DTD Taxonomic Treatment Publishing DTD v0 20100105//EN" "tax-treatment-NSO.dtd">
<tp:taxon-treatment xmlns:tp="http://www.plazi.org/taxpub"><tp:treatment-meta><kwd-group><label>Taxon classification</label><kwd><named-content xmlns:xlink="http://www.w3.org/1999/xlink" content-type="kingdom">Animalia</named-content></kwd><kwd><named-content xmlns:xlink="http://www.w3.org/1999/xlink" content-type="order">Hemiptera</named-content></kwd><kwd><named-content xmlns:xlink="http://www.w3.org/1999/xlink" content-type="family">Triozidae</named-content></kwd></kwd-group><mixed-citation publication-type="journal"><person-group><name><surname>Percy</surname><given-names>Diana M.</given-names></name></person-group><article-title>Revision of the Hawaiian psyllid genus <italic><tp:taxon-name><tp:taxon-name-part taxon-name-part-type="genus" reg="Swezeyana">Swezeyana</tp:taxon-name-part></tp:taxon-name></italic>, with descriptions of seven new species (<tp:taxon-name><tp:taxon-name-part taxon-name-part-type="order">Hemiptera</tp:taxon-name-part></tp:taxon-name>, <tp:taxon-name><tp:taxon-name-part taxon-name-part-type="superfamily">Psylloidea</tp:taxon-name-part></tp:taxon-name>, <tp:taxon-name><tp:taxon-name-part taxon-name-part-type="family">Triozidae</tp:taxon-name-part></tp:taxon-name>)</article-title><source>Zookeys</source><day>15</day><month>5</month><year>2018</year><volume>2018</volume><issue>758</issue><fpage>75</fpage><lpage>113</lpage><pub-id pub-id-type="doi">10.3897/zookeys.758.23019</pub-id></mixed-citation></tp:treatment-meta><tp:nomenclature><tp:taxon-name>
              <tp:taxon-name-part taxon-name-part-type="genus" reg="Swezeyana">Swezeyana</tp:taxon-name-part>
              <tp:taxon-name-part taxon-name-part-type="species" reg="reticulata">reticulata</tp:taxon-name-part>
            </tp:taxon-name><tp:taxon-authority>Caldwell, 1940</tp:taxon-authority><xref ref-type="fig" rid="F1">Figures 1G</xref><xref ref-type="fig" rid="F9">, 9</xref><tp:nomenclature-citation-list><tp:nomenclature-citation><tp:taxon-name>
                  <tp:taxon-name-part taxon-name-part-type="genus" reg="Swezeyana">Swezeyana</tp:taxon-name-part> <tp:taxon-name-part taxon-name-part-type="species" reg="reticulata">reticulata</tp:taxon-name-part></tp:taxon-name><comment>Caldwell, 1940: 390.</comment></tp:nomenclature-citation></tp:nomenclature-citation-list></tp:nomenclature><tp:treatment-sec sec-type="description" id="SECID0ELECI"><title>Description.</title><p>
              <bold>Adult.</bold> General body colour yellow-brown to darker brown, last 2-3 antennal segments darker brown. Fore wing patterned with irregular clouds of brown pigmentation (although less distinctly than in <italic><tp:taxon-name><tp:taxon-name-part taxon-name-part-type="genus" reg="Swezeyana">S.</tp:taxon-name-part> <tp:taxon-name-part taxon-name-part-type="species" reg="rubra">rubra</tp:taxon-name-part></tp:taxon-name></italic> and <italic><tp:taxon-name><tp:taxon-name-part taxon-name-part-type="genus" reg="Swezeyana">S.</tp:taxon-name-part> <tp:taxon-name-part taxon-name-part-type="species" reg="tentaculata">tentaculata</tp:taxon-name-part></tp:taxon-name></italic>), darker brown patches indicate position of cross pseudoveins, intersections of veins and wing margin, as well as 1-2 brown patches on the dorsal claval wing margin, and a more or less distinct patch on vein R+M+Cu<sub>1</sub> just basal to vein trifurcation, unpigmented areas surround the marginal clusters of radular spines (Fig. <xref ref-type="fig" rid="F1">1G</xref>). Fore wing apex acute to bluntly acute; pseudopterostigma short (Fig. <xref ref-type="fig" rid="F9">9S</xref>), 3-4 cross pseudoveins in cell r<sub>1</sub> (Fig. <xref ref-type="fig" rid="F9">9T</xref>); surface spinules densely distributed in all cells; medium long setae on ventral margin and short setae on veins and dorsal margin. Antennae medium short (ratio <abbrev xmlns:xlink="http://www.w3.org/1999/xlink" xlink:title="ratio antennal length:head width" xlink:type="simple">AL:HW</abbrev> 1.25–1.40) (Fig. <xref ref-type="fig" rid="F9">9B, I</xref>); genal processes medium long (GP &lt; 0.40 mm, ratio <abbrev xmlns:xlink="http://www.w3.org/1999/xlink" xlink:title="head width" xlink:type="simple">HW</abbrev>:GP &lt; 1.65) and slightly upturned at apices (Fig. <xref ref-type="fig" rid="F9">9A–B, E–F</xref>); medium short to short setae on vertex and thorax. Meracanthus small, genual spine developed (Fig. <xref ref-type="fig" rid="F9">9D</xref>). Male terminalia (Fig. <xref ref-type="fig" rid="F9">9Q–R</xref>): paramere short (ratio <abbrev xmlns:xlink="http://www.w3.org/1999/xlink" xlink:title="ratio paramere length:head width" xlink:type="simple">PL:HW</abbrev> &lt; 0.25), tapering to apex with two short stout setae; distal aedeagus segment long relative to paramere (ratio <abbrev xmlns:xlink="http://www.w3.org/1999/xlink" xlink:title="ratio paramere length:distal aedeagus segment length" xlink:type="simple">PL:AEL</abbrev> &lt; 0.80), apex developed into a large rounded hook with bluntly acute apex. Female terminalia (Fig. <xref ref-type="fig" rid="F9">9J–P</xref>): proctiger dorsal surface more or less straight, tapering to bluntly acute apex without medial cleft, anal ring relatively short (ratio <abbrev xmlns:xlink="http://www.w3.org/1999/xlink" xlink:title="ratio female proctiger:anal ring length" xlink:type="simple">FP:RL</abbrev> 2.17–2.45), with well-developed head compartment at proximal end, distal portion of ring margin slightly convoluted; subgenital plate more or less straight ventrally with little or no medial cleft and with beak and membrane slightly extended (Fig. <xref ref-type="fig" rid="F9">9L–N</xref>).</p><fig id="F9" position="float" orientation="portrait"><label>Figure 9.</label><caption><p>
                  <italic><tp:taxon-name><tp:taxon-name-part taxon-name-part-type="genus" reg="Swezeyana">Swezeyana</tp:taxon-name-part> <tp:taxon-name-part taxon-name-part-type="species" reg="reticulata">reticulata</tp:taxon-name-part></tp:taxon-name></italic>. <bold>A</bold> head <bold>B</bold> head and antenna (lateral view) <bold>C</bold> detail of antenna <bold>D</bold> hind leg, inset highly reduced meracanthus (indicated) and base of hind tibia with genual spine (indicated) <bold>E</bold> male <bold>F</bold> female <bold>G</bold> dorsum of thorax <bold>H</bold> head and antenna <bold>I</bold> metatarsi (outlined) <bold>J</bold> female proctiger (dorsal view) <bold>K</bold> detail of anal ring (outlined), illustrating circumanal ring pores <bold>L</bold> female terminalia (subgenital beak indicated, apex outlined) <bold>M</bold> female subgenital plate (ventral view, apex outlined) <bold>N</bold> detail of posterior apex of female subgenital plate with beak and membrane (outlined) <bold>O</bold> ovipositor <bold>P</bold> female terminalia (dorsal view), lateral valves extending beyond proctiger <bold>Q</bold> male terminalia <bold>R</bold> aedeagus and paramere, with details of paramere apex (above interior view, below dorsal view) <bold>S</bold> fore wing, with interior edge of ventral margin outlined <bold>T</bold> fore wing detail of pigmented cross veins.</p></caption><graphic xmlns:xlink="http://www.w3.org/1999/xlink" xlink:href="zookeys-758-075-g009.jpg" position="float" orientation="portrait" xlink:type="simple" id="oo_203297.jpg"/></fig><p>
              <bold>Egg.</bold> Pale with shallow hexagonal indentations dorsally.</p><p>
              <bold>Immature.</bold> Colour: Mottled, cream and red-brown. Structure: 5<sup>th</sup> instar with circumanal ring wide, and more or less straight, with a single row of uninterrupted elongate cells (Fig. <xref ref-type="fig" rid="F13">13G</xref>). Chaetotaxy: 5<sup>th</sup> instar with marginal, narrow, blunt sectasetae, and sub-marginal longer acute, simple setae on enlarged, ridged annuli or pediments (Fig. <xref ref-type="fig" rid="F13">13A–C</xref>); dorsal surface rugose, with small acute, simple setae on bulbous, ridged pediments, and with distinct arrangement of 28 protruding tubercles (13 on head and thorax, 15 on abdomen, of these 10 are medial, and 18 are lateral or sub-marginal), tubercles bearing scattered small, blunt, simple setae (Fig. <xref ref-type="fig" rid="F13">13D–F</xref>). 1<sup>st</sup> instar with marginal narrow, blunt sectasetae (Fig. <xref ref-type="fig" rid="F12">12A</xref>); 2<sup>nd</sup> instar with marginal narrow, blunt sectasetae, sub-marginal longer acute simple setae on enlarged and ridged annuli or pediments, and 7 sub-marginal tubercles, with 3 on thorax bearing 1-2 acute simple setae, and a marginal sub-apical pair of long simple setae on abdomen (Fig. <xref ref-type="fig" rid="F12">12B–D</xref>); 3<sup>rd</sup> – 4<sup>th</sup> instar chaetotaxy and tubercle arrangement similar to 5<sup>th</sup> instar (Fig. <xref ref-type="fig" rid="F12">12E–F</xref>). In 4<sup>th</sup> and particularly 5<sup>th</sup> instar, 4 of the dorsal tubercles are more darkly pigmented (these are the distal medial tubercles on thorax and abdomen, and the proximal lateral tubercles on abdomen; Fig. <xref ref-type="fig" rid="F13">13E–F</xref>).</p><p>
              <bold>Immature measurements (mm) and ratios</bold>: 5<sup>th</sup> instar (n = 4): <abbrev xmlns:xlink="http://www.w3.org/1999/xlink" xlink:title="body length" xlink:type="simple">BL</abbrev> 1.67–1.71; <abbrev xmlns:xlink="http://www.w3.org/1999/xlink" xlink:title="body width" xlink:type="simple">BW</abbrev> 1.06–1.15; <abbrev xmlns:xlink="http://www.w3.org/1999/xlink" xlink:title="fore wing pad length" xlink:type="simple">WPL</abbrev> 0.85–0.88; <abbrev xmlns:xlink="http://www.w3.org/1999/xlink" xlink:title="caudal plate length" xlink:type="simple">CPL</abbrev> 0.73–0.79; <abbrev xmlns:xlink="http://www.w3.org/1999/xlink" xlink:title="caudal plate width" xlink:type="simple">CPW</abbrev> 0.62–0.97; <abbrev xmlns:xlink="http://www.w3.org/1999/xlink" xlink:title="circumanal ring width" xlink:type="simple">RW</abbrev> 0.17–0.18; <abbrev xmlns:xlink="http://www.w3.org/1999/xlink" xlink:title="head width" xlink:type="simple">HW</abbrev> 0.52–0.57; <abbrev xmlns:xlink="http://www.w3.org/1999/xlink" xlink:title="antennal length" xlink:type="simple">AL</abbrev> 0.19–0.20; <abbrev xmlns:xlink="http://www.w3.org/1999/xlink" xlink:title="ratio body length:width" xlink:type="simple">BL:BW</abbrev> 1.49–1.57; <abbrev xmlns:xlink="http://www.w3.org/1999/xlink" xlink:title="ratio head width:antennal length" xlink:type="simple">HW:AL</abbrev> 2.60–2.96; <abbrev xmlns:xlink="http://www.w3.org/1999/xlink" xlink:title="ratio caudal plate width:circumanal ring width" xlink:type="simple">CPW:RW</abbrev> 3.70–5.77.</p></tp:treatment-sec><tp:treatment-sec sec-type="host" id="SECID0ENKCI"><title>Host plant.</title><p>
              <italic><tp:taxon-name><tp:taxon-name-part taxon-name-part-type="genus" reg="Planchonella">Planchonella</tp:taxon-name-part> <tp:taxon-name-part taxon-name-part-type="species" reg="sandwicensis">sandwicensis</tp:taxon-name-part></tp:taxon-name></italic>.</p></tp:treatment-sec><tp:treatment-sec sec-type="distribution" id="SECID0E5KCI"><title>Distribution.</title><p>Kauai (possibly also on Maui, see comments). Appears to be the most common of the three <italic><tp:taxon-name><tp:taxon-name-part taxon-name-part-type="genus" reg="Swezeyana">Swezeyana</tp:taxon-name-part></tp:taxon-name></italic> species found on Kauai.</p></tp:treatment-sec><tp:treatment-sec sec-type="comments" id="SECID0ELLCI"><title>Comments.</title><p>
              <xref ref-type="bibr" rid="B38">Tuthill (1966)</xref> notes the co-occurrence of two species on Maui, and refers to these as <italic><tp:taxon-name><tp:taxon-name-part taxon-name-part-type="genus" reg="Swezeyana">S.</tp:taxon-name-part> <tp:taxon-name-part taxon-name-part-type="species" reg="elongagena">elongagena</tp:taxon-name-part></tp:taxon-name></italic> and <italic><tp:taxon-name><tp:taxon-name-part taxon-name-part-type="genus" reg="Swezeyana">S.</tp:taxon-name-part> <tp:taxon-name-part taxon-name-part-type="species" reg="reticulata">reticulata</tp:taxon-name-part></tp:taxon-name></italic>; but <italic><tp:taxon-name><tp:taxon-name-part taxon-name-part-type="genus" reg="Swezeyana">S.</tp:taxon-name-part> <tp:taxon-name-part taxon-name-part-type="species" reg="reticulata">reticulata</tp:taxon-name-part></tp:taxon-name></italic> is here considered endemic to Kauai and the observed species on Maui may be an as yet undescribed species. The immatures as noted by Tuthill have “a remarkable armament of large proturberances [sic] on the dorsal surface” and therefore fit within the <italic><tp:taxon-name><tp:taxon-name-part taxon-name-part-type="genus" reg="Swezeyana"/><tp:taxon-name-part taxon-name-part-type="species" reg="reticulata">reticulata</tp:taxon-name-part></tp:taxon-name></italic> group.</p></tp:treatment-sec><tp:treatment-sec sec-type="material" id="SECID0EANCI"><title>Material examined.</title><p>Holotype female (BPBM, not located). Other material: 1f, Nualolo Trail, Kokee State Park, Kauai, USA, on <italic><tp:taxon-name><tp:taxon-name-part taxon-name-part-type="genus" reg="Polyscias">Polyscias</tp:taxon-name-part> <tp:taxon-name-part taxon-name-part-type="species" reg="waimeae">waimeae</tp:taxon-name-part></tp:taxon-name></italic>, 25 May 2002, “370-02” D. Percy leg. (<abbrev xmlns:xlink="http://www.w3.org/1999/xlink" content-type="institution" xlink:title="Natural History Museum, London, UK" id="ABBRID0ERNCI" xlink:type="simple">BMNH</abbrev>). 10m 4f 7i, Kokee State Park, Kauai, USA, N22.1444, W-159.6477, ex <italic><tp:taxon-name><tp:taxon-name-part taxon-name-part-type="genus" reg="Planchonella">Planchonella</tp:taxon-name-part> <tp:taxon-name-part taxon-name-part-type="species" reg="sandwicensis">sandwicensis</tp:taxon-name-part></tp:taxon-name></italic>, 29 October 2005, “Hi01-05” D. Percy leg. (<abbrev xmlns:xlink="http://www.w3.org/1999/xlink" content-type="institution" xlink:title="Natural History Museum, London, UK" id="ABBRID0EBOCI" xlink:type="simple">BMNH</abbrev>). 5m 1f, Kokee State Park, Kauai, USA, N22.1503, W-159.6453, ex <italic><tp:taxon-name><tp:taxon-name-part taxon-name-part-type="genus" reg="Planchonella">Planchonella</tp:taxon-name-part> <tp:taxon-name-part taxon-name-part-type="species" reg="sandwicensis">sandwicensis</tp:taxon-name-part></tp:taxon-name></italic>, 29 October 2005, “Hi02-05” D. Percy leg. (<abbrev xmlns:xlink="http://www.w3.org/1999/xlink" content-type="institution" xlink:title="Natural History Museum, London, UK" id="ABBRID0EROCI" xlink:type="simple">BMNH</abbrev>). 12m 7f, Kokee State Park, Kauai, USA, N22.1309, W-159.6388, ex <italic><tp:taxon-name><tp:taxon-name-part taxon-name-part-type="genus" reg="Planchonella">Planchonella</tp:taxon-name-part> <tp:taxon-name-part taxon-name-part-type="species" reg="sandwicensis">sandwicensis</tp:taxon-name-part></tp:taxon-name></italic>, 30 October 2005, “Hi05-05” D. Percy leg. (<abbrev xmlns:xlink="http://www.w3.org/1999/xlink" content-type="institution" xlink:title="Natural History Museum, London, UK" id="ABBRID0EBPCI" xlink:type="simple">BMNH</abbrev>). 1m 10f, Kokee State Park, Kauai, USA, N22.0948, W-159.6953, ex <italic><tp:taxon-name><tp:taxon-name-part taxon-name-part-type="genus" reg="Planchonella">Planchonella</tp:taxon-name-part> <tp:taxon-name-part taxon-name-part-type="species" reg="sandwicensis">sandwicensis</tp:taxon-name-part></tp:taxon-name></italic>, 30 October 2005, “Hi11-05” D. Percy leg. (<abbrev xmlns:xlink="http://www.w3.org/1999/xlink" content-type="institution" xlink:title="Natural History Museum, London, UK" id="ABBRID0ERPCI" xlink:type="simple">BMNH</abbrev>).</p></tp:treatment-sec><tp:treatment-sec sec-type="Gene sequences" id="SECID0EWPCI"><title>Gene sequences.</title><p><ext-link xmlns:xlink="http://www.w3.org/1999/xlink" ext-link-type="gen" xlink:href="MG988833" xlink:type="simple">MG988833</ext-link> (<abbrev xmlns:xlink="http://www.w3.org/1999/xlink" xlink:title="cytochrome oxidase subunit 1" id="ABBRID0E3PCI" xlink:type="simple">COI</abbrev>) <ext-link xmlns:xlink="http://www.w3.org/1999/xlink" ext-link-type="gen" xlink:href="MG989154" xlink:type="simple">MG989154</ext-link> (<abbrev xmlns:xlink="http://www.w3.org/1999/xlink" xlink:title="cytochrome B" id="ABBRID0EAQCI" xlink:type="simple">cytB</abbrev>) (Hi01-05); <ext-link xmlns:xlink="http://www.w3.org/1999/xlink" ext-link-type="gen" xlink:href="MH001524" xlink:type="simple">MH001524</ext-link> (<abbrev xmlns:xlink="http://www.w3.org/1999/xlink" xlink:title="cytochrome oxidase subunit 1" id="ABBRID0EEQCI" xlink:type="simple">COI</abbrev>) <ext-link xmlns:xlink="http://www.w3.org/1999/xlink" ext-link-type="gen" xlink:href="MH001530" xlink:type="simple">MH001530</ext-link> (<abbrev xmlns:xlink="http://www.w3.org/1999/xlink" xlink:title="cytochrome B" id="ABBRID0EIQCI" xlink:type="simple">cytB</abbrev>) (Hi05-05 adult); <ext-link xmlns:xlink="http://www.w3.org/1999/xlink" ext-link-type="gen" xlink:href="MH001525" xlink:type="simple">MH001525</ext-link> (<abbrev xmlns:xlink="http://www.w3.org/1999/xlink" xlink:title="cytochrome oxidase subunit 1" id="ABBRID0EMQCI" xlink:type="simple">COI</abbrev>) <ext-link xmlns:xlink="http://www.w3.org/1999/xlink" ext-link-type="gen" xlink:href="MH001531" xlink:type="simple">MH001531</ext-link> (<abbrev xmlns:xlink="http://www.w3.org/1999/xlink" xlink:title="cytochrome B" id="ABBRID0EQQCI" xlink:type="simple">cytB</abbrev>) (Hi05-05 immature); <ext-link xmlns:xlink="http://www.w3.org/1999/xlink" ext-link-type="gen" xlink:href="MH001526" xlink:type="simple">MH001526</ext-link> (<abbrev xmlns:xlink="http://www.w3.org/1999/xlink" xlink:title="cytochrome oxidase subunit 1" id="ABBRID0EUQCI" xlink:type="simple">COI</abbrev>) <ext-link xmlns:xlink="http://www.w3.org/1999/xlink" ext-link-type="gen" xlink:href="MH001532" xlink:type="simple">MH001532</ext-link> (<abbrev xmlns:xlink="http://www.w3.org/1999/xlink" xlink:title="cytochrome B" id="ABBRID0EYQCI" xlink:type="simple">cytB</abbrev>) (Hi11-05).</p></tp:treatment-sec><tp:treatment-sec><!--Section generated to contain objects referenced in tp:taxon-treatment.--><fig id="F1" position="float" orientation="portrait"><label>Figure 1.</label><caption><p>Fore wings of nine <italic><tp:taxon-name><tp:taxon-name-part taxon-name-part-type="genus" reg="Swezeyana">Swezeyana</tp:taxon-name-part></tp:taxon-name></italic> species: <bold>A</bold> <italic><tp:taxon-name><tp:taxon-name-part taxon-name-part-type="genus" reg="Swezeyana">S.</tp:taxon-name-part> <tp:taxon-name-part taxon-name-part-type="species" reg="elongagena">elongagena</tp:taxon-name-part></tp:taxon-name></italic> (male) <bold>B</bold> <italic><tp:taxon-name><tp:taxon-name-part taxon-name-part-type="genus" reg="Swezeyana">S.</tp:taxon-name-part> <tp:taxon-name-part taxon-name-part-type="species" reg="oahuensis">oahuensis</tp:taxon-name-part></tp:taxon-name></italic> (male) <bold>C</bold> <italic><tp:taxon-name><tp:taxon-name-part taxon-name-part-type="genus" reg="Swezeyana">S.</tp:taxon-name-part> <tp:taxon-name-part taxon-name-part-type="species" reg="atra">atra</tp:taxon-name-part></tp:taxon-name></italic> (male) <bold>D</bold> <italic><tp:taxon-name><tp:taxon-name-part taxon-name-part-type="genus" reg="Swezeyana">S.</tp:taxon-name-part> <tp:taxon-name-part taxon-name-part-type="species" reg="magna">magna</tp:taxon-name-part></tp:taxon-name></italic> (male) <bold>E</bold> <italic><tp:taxon-name><tp:taxon-name-part taxon-name-part-type="genus" reg="Swezeyana">S.</tp:taxon-name-part> <tp:taxon-name-part taxon-name-part-type="species" reg="hawaiiensis">hawaiiensis</tp:taxon-name-part></tp:taxon-name></italic> (female) <bold>F</bold> <italic><tp:taxon-name><tp:taxon-name-part taxon-name-part-type="genus" reg="Swezeyana">S.</tp:taxon-name-part> <tp:taxon-name-part taxon-name-part-type="species" reg="magnaccai">magnaccai</tp:taxon-name-part></tp:taxon-name></italic> (male) <bold>G</bold> <italic><tp:taxon-name><tp:taxon-name-part taxon-name-part-type="genus" reg="Swezeyana">S.</tp:taxon-name-part> <tp:taxon-name-part taxon-name-part-type="species" reg="reticulata">reticulata</tp:taxon-name-part></tp:taxon-name></italic> (male above, female below) <bold>H</bold> <italic><tp:taxon-name><tp:taxon-name-part taxon-name-part-type="genus" reg="Swezeyana">S.</tp:taxon-name-part> <tp:taxon-name-part taxon-name-part-type="species" reg="tentaculata">tentaculata</tp:taxon-name-part></tp:taxon-name></italic> (male above, female below) <bold>I</bold> <italic><tp:taxon-name><tp:taxon-name-part taxon-name-part-type="genus" reg="Swezeyana">S.</tp:taxon-name-part> <tp:taxon-name-part taxon-name-part-type="species" reg="rubra">rubra</tp:taxon-name-part></tp:taxon-name></italic> (male above, female below). Scale bars: 1 mm.</p></caption><graphic xmlns:xlink="http://www.w3.org/1999/xlink" xlink:href="zookeys-758-075-g001.jpg" position="float" orientation="portrait" xlink:type="simple" id="oo_203289.jpg"/></fig><fig id="F13" position="float" orientation="portrait"><label>Figure 13.</label><caption><p>
                  <italic><tp:taxon-name><tp:taxon-name-part taxon-name-part-type="genus" reg="Swezeyana">Swezeyana</tp:taxon-name-part> <tp:taxon-name-part taxon-name-part-type="species" reg="reticulata">reticulata</tp:taxon-name-part></tp:taxon-name></italic> and <italic><tp:taxon-name><tp:taxon-name-part taxon-name-part-type="genus" reg="Swezeyana">Swezeyana</tp:taxon-name-part> <tp:taxon-name-part taxon-name-part-type="species" reg="tentaculata">tentaculata</tp:taxon-name-part></tp:taxon-name></italic> 1<sup>st</sup>-4<sup>th</sup> instar immatures. <bold>A–F</bold> <italic><tp:taxon-name><tp:taxon-name-part taxon-name-part-type="genus" reg="Swezeyana">S.</tp:taxon-name-part> <tp:taxon-name-part taxon-name-part-type="species" reg="reticulata">reticulata</tp:taxon-name-part></tp:taxon-name></italic>: <bold>A</bold> 1<sup>st</sup> instar, inset detail of marginal narrow, blunt sectasetae <bold>B</bold> 2<sup>nd</sup> instar with appearance of tubercles <bold>C</bold> detail of 2<sup>nd</sup> instar anterior marginal and sub-marginal head setae <bold>D</bold> detail of 2<sup>nd</sup> instar marginal tubercles on the thorax bearing simple setae towards apices <bold>E</bold> 3<sup>rd</sup> instar, inset detail of marginal narrow, blunt sectasetae <bold>F</bold> 4<sup>th</sup> instar, inset detail of dorsal and sub-marginal lanceolate setae with inflated and ridged bases <bold>G–J</bold> <italic><tp:taxon-name><tp:taxon-name-part taxon-name-part-type="genus" reg="Swezeyana">S.</tp:taxon-name-part> <tp:taxon-name-part taxon-name-part-type="species" reg="tentaculata">tentaculata</tp:taxon-name-part></tp:taxon-name></italic>: <bold>G</bold> 4<sup>th</sup> instar, with details of marginal pointed sectasetae, and dorsal and sub-marginal simple setae with narrowly inflated and ridged bases <bold>H</bold> 3<sup>rd</sup> instar, with detail of larger dorso-medial tubercles bearing spiral of slightly capitate rod setae; marginal pointed sectasetae, and dorsal and sub-marginal simple setae with narrowly inflated and ridged bases as for 4<sup>th</sup> instar <bold>I</bold> detail of 3<sup>rd</sup> instar pairs of slightly capitate rod setae near the apices of marginal tubercles on the abdomen <bold>J</bold> detail of 3<sup>rd</sup> instar marginal pointed sectasetae, and dorsal sub-marginal simple setae.</p></caption><graphic xmlns:xlink="http://www.w3.org/1999/xlink" xlink:href="zookeys-758-075-g013.jpg" position="float" orientation="portrait" xlink:type="simple" id="oo_203301.jpg"/></fig><fig id="F12" position="float" orientation="portrait"><label>Figure 12.</label><caption><p>
                  <italic><tp:taxon-name><tp:taxon-name-part taxon-name-part-type="genus" reg="Swezeyana">Swezeyana</tp:taxon-name-part> <tp:taxon-name-part taxon-name-part-type="species" reg="reticulata">reticulata</tp:taxon-name-part></tp:taxon-name></italic> and <italic><tp:taxon-name><tp:taxon-name-part taxon-name-part-type="genus" reg="Swezeyana">Swezeyana</tp:taxon-name-part> <tp:taxon-name-part taxon-name-part-type="species" reg="tentaculata">tentaculata</tp:taxon-name-part></tp:taxon-name></italic> 5<sup>th</sup> instar immatures. <bold>A–G, M</bold> <italic><tp:taxon-name><tp:taxon-name-part taxon-name-part-type="genus" reg="Swezeyana">S.</tp:taxon-name-part> <tp:taxon-name-part taxon-name-part-type="species" reg="reticulata">reticulata</tp:taxon-name-part></tp:taxon-name></italic>: <bold>A</bold> detail of dorsal lanceolate setae with inflated and ridged bases anterior of eye <bold>B</bold> detail of dorsal sub-marginal lanceolate setae with inflated and ridged bases on margin of wing pads <bold>C</bold> detail of tubercles on margin of abdomen, and marginal narrow, blunt sectasetae <bold>D</bold> detail of dorsal tubercle bearing small simple setae, and small lanceolate setae with greatly inflated and ridged bases on surrounding surface <bold>E</bold> lateral view showing arrangement of dorsal tubercles, open arrows indicate position of thoracic and abdominal tubercles typically more darkly pigmented <bold>F</bold> dorsal view, open arrows indicate position of thoracic and abdominal tubercles typically more darkly pigmented <bold>G</bold> anal ring <bold>H–L, N</bold> <italic><tp:taxon-name><tp:taxon-name-part taxon-name-part-type="genus" reg="Swezeyana">S.</tp:taxon-name-part> <tp:taxon-name-part taxon-name-part-type="species" reg="tentaculata">tentaculata</tp:taxon-name-part></tp:taxon-name></italic>: <bold>H</bold> dorsal view, open arrows indicate position of thoracic and abdominal tentacles typically more darkly pigmented, inset detail of marginal pointed sectasetae <bold>I</bold> anal ring <bold>J, K</bold> detail of dorsal sub-marginal long, simple setae with narrowly inflated and ridged bases, <bold>K</bold> also shows different pigmentation for 1<sup>st</sup> and 2<sup>nd</sup> tentacle on abdomen margin <bold>L</bold> detail of long tentacle with simple setae towards the apex and a pair of small simple setae apically, and longer slightly capitate rod setae towards the base and on surrounding surface <bold>M</bold> tarsus and antenna (similar for both species) <bold>N</bold> red-brown <italic><tp:taxon-name><tp:taxon-name-part taxon-name-part-type="genus" reg="Swezeyana">S.</tp:taxon-name-part> <tp:taxon-name-part taxon-name-part-type="species" reg="tentaculata">tentaculata</tp:taxon-name-part></tp:taxon-name></italic> immatures found along the midribs on undersides of leaves among the red-brown leaf trichomes.</p></caption><graphic xmlns:xlink="http://www.w3.org/1999/xlink" xlink:href="zookeys-758-075-g012.jpg" position="float" orientation="portrait" xlink:type="simple" id="oo_203300.jpg"/></fig></tp:treatment-sec><ref-list><ref id="B38"><mixed-citation xmlns:xlink="http://www.w3.org/1999/xlink" xlink:type="simple">
          <person-group><name name-style="western"><surname>Tuthill</surname><given-names>LD</given-names></name></person-group> (<year>1966</year>) Notes on <italic><tp:taxon-name><tp:taxon-name-part taxon-name-part-type="genus">Swezeyana</tp:taxon-name-part></tp:taxon-name></italic> (<tp:taxon-name><tp:taxon-name-part taxon-name-part-type="family">Psyllidae</tp:taxon-name-part></tp:taxon-name>: <tp:taxon-name><tp:taxon-name-part taxon-name-part-type="suborder">Homoptera</tp:taxon-name-part></tp:taxon-name>). Proceedings of the Hawaiian Entomological Society 19: 309.</mixed-citation></ref></ref-list></tp:taxon-treatment>
