# Supplementary material for: Revision of the Hawaiian psyllid genus Swezeyana, with descriptions of seven new species (Hemiptera, Psylloidea, Triozidae)
Source: Zookeys. 2018 May 15;(758):75–113. doi: 10.3897/zookeys.758.23019 (PMC5964088; doi:10.3897/zookeys.758.23019)
Supplement: XML Treatment for Swezeyana tentaculata [file zookeys.758.23019-treatment9.xml]

<!DOCTYPE tp:taxon-treatment
  PUBLIC "-//TaxonX//DTD Taxonomic Treatment Publishing DTD v0 20100105//EN" "tax-treatment-NSO.dtd">
<tp:taxon-treatment xmlns:tp="http://www.plazi.org/taxpub"><tp:treatment-meta><kwd-group><label>Taxon classification</label><kwd><named-content xmlns:xlink="http://www.w3.org/1999/xlink" content-type="kingdom">Animalia</named-content></kwd><kwd><named-content xmlns:xlink="http://www.w3.org/1999/xlink" content-type="order">Hemiptera</named-content></kwd><kwd><named-content xmlns:xlink="http://www.w3.org/1999/xlink" content-type="family">Triozidae</named-content></kwd></kwd-group><mixed-citation publication-type="journal"><person-group><name><surname>Percy</surname><given-names>Diana M.</given-names></name></person-group><article-title>Revision of the Hawaiian psyllid genus <italic><tp:taxon-name><tp:taxon-name-part taxon-name-part-type="genus" reg="Swezeyana">Swezeyana</tp:taxon-name-part></tp:taxon-name></italic>, with descriptions of seven new species (<tp:taxon-name><tp:taxon-name-part taxon-name-part-type="order">Hemiptera</tp:taxon-name-part></tp:taxon-name>, <tp:taxon-name><tp:taxon-name-part taxon-name-part-type="superfamily">Psylloidea</tp:taxon-name-part></tp:taxon-name>, <tp:taxon-name><tp:taxon-name-part taxon-name-part-type="family">Triozidae</tp:taxon-name-part></tp:taxon-name>)</article-title><source>Zookeys</source><day>15</day><month>5</month><year>2018</year><volume>2018</volume><issue>758</issue><fpage>75</fpage><lpage>113</lpage><pub-id pub-id-type="doi">10.3897/zookeys.758.23019</pub-id></mixed-citation></tp:treatment-meta><tp:nomenclature><tp:taxon-name>
              <tp:taxon-name-part taxon-name-part-type="genus" reg="Swezeyana">Swezeyana</tp:taxon-name-part>
              <tp:taxon-name-part taxon-name-part-type="species" reg="tentaculata">tentaculata</tp:taxon-name-part>
              <object-id xmlns:xlink="http://www.w3.org/1999/xlink" content-type="zoobank" xlink:type="simple">http://zoobank.org/6605B22E-FEFD-4EA5-A501-5E2D094A877A</object-id>
            </tp:taxon-name><tp:taxon-status xmlns:xlink="http://www.w3.org/1999/xlink" xlink:type="simple">sp. n.</tp:taxon-status><xref ref-type="fig" rid="F1">Figures 1H</xref><xref ref-type="fig" rid="F10">, 10</xref></tp:nomenclature><tp:treatment-sec sec-type="diagnosis" id="SECID0EMSCI"><title>Diagnosis.</title><p>Medium sized, red-brown species, with fore wing membrane patterned, antennae medium long, genal processes long, paramere short, and female proctiger more or less straight dorsally.</p></tp:treatment-sec><tp:treatment-sec sec-type="description" id="SECID0ERSCI"><title>Description.</title><p>
              <bold>Adult.</bold> General body colour red to red-brown, last 2-3 antennal segments darker brown. Fore wing distinctly patterned with irregular clouds of red-brown pigmentation, darker brown patches indicate position of cross pseudoveins, intersections of veins and wing margin, as well as two brown patches on the dorsal claval wing margin, and on vein R+M+Cu<sub>1</sub> just basal to vein trifurcation, there are distinctly unpigmented areas surrounding marginal clusters of radular spines (Figs <xref ref-type="fig" rid="F1">1H</xref>, <xref ref-type="fig" rid="F10">10S</xref>). Fore wing apex bluntly acute; pseudopterostigma short (Fig. <xref ref-type="fig" rid="F10">10R</xref>), 4-6 cross pseudoveins in cell r<sub>1</sub> (Fig. <xref ref-type="fig" rid="F10">10R–S</xref>); surface spinules densely distributed in all cells; long setae on ventral margin and medium short to short setae on veins and dorsal margin. Antennae medium long (ratio <abbrev xmlns:xlink="http://www.w3.org/1999/xlink" xlink:title="ratio antennal length:head width" xlink:type="simple">AL:HW</abbrev> 1.40–1.61) (Fig. <xref ref-type="fig" rid="F10">10C, E–F</xref>); genal processes long (GP ≥ 0.35 mm, ratio <abbrev xmlns:xlink="http://www.w3.org/1999/xlink" xlink:title="head width" xlink:type="simple">HW</abbrev>:GP ≤ 1.35) and upturned at apices (Figs <xref ref-type="fig" rid="F10">10A–C</xref>); medium short to short setae on vertex and thorax. Meracanthus reduced, almost absent, genual spine developed (Fig. <xref ref-type="fig" rid="F10">10H</xref>). Male terminalia (Fig. <xref ref-type="fig" rid="F10">10P–Q</xref>): paramere short (ratio <abbrev xmlns:xlink="http://www.w3.org/1999/xlink" xlink:title="ratio paramere length:head width" xlink:type="simple">PL:HW</abbrev> &lt; 0.30), tapering to apex with two short stout setae; distal aedeagus segment long relative to paramere (ratio <abbrev xmlns:xlink="http://www.w3.org/1999/xlink" xlink:title="ratio paramere length:distal aedeagus segment length" xlink:type="simple">PL:AEL</abbrev> &lt; 0.90), apex developed into a large rounded hook with acute apex. Female terminalia (Fig. <xref ref-type="fig" rid="F10">10I–N</xref>): proctiger dorsal surface more or less straight, tapering to bluntly acute apex without medial cleft, anal ring relatively short (ratio <abbrev xmlns:xlink="http://www.w3.org/1999/xlink" xlink:title="ratio female proctiger:anal ring length" xlink:type="simple">FP:RL</abbrev> 2.24–2.59), with well-developed head compartment at proximal end, distal portion of ring margin convoluted; subgenital plate more or less straight ventrally with little or no medial cleft and with beak and membrane slightly extended (Fig. <xref ref-type="fig" rid="F9">9L–N</xref>).</p><fig id="F10" position="float" orientation="portrait"><label>Figure 10.</label><caption><p>
                  <italic><tp:taxon-name><tp:taxon-name-part taxon-name-part-type="genus" reg="Swezeyana">Swezeyana</tp:taxon-name-part> <tp:taxon-name-part taxon-name-part-type="species" reg="tentaculata">tentaculata</tp:taxon-name-part></tp:taxon-name></italic> sp. n. <bold>A</bold> head <bold>B</bold> head (lateral view) <bold>C</bold> head and antenna (lateral view) <bold>D</bold> dorsum of thorax <bold>E</bold> antenna <bold>F</bold> head and antenna <bold>G</bold> proboscis <bold>H</bold> hind leg, inset highly reduced meracanthus (indicated) and base of hind tibia with genual spine (indicated) <bold>I</bold> female terminalia endoskeleton (dorsal view) <bold>J</bold> female terminalia (subgenital beak indicated, apex outlined) <bold>K</bold> female proctiger (dorsal view) <bold>L</bold> female subgenital plate (ventral view, apex outlined) <bold>M</bold> detail of posterior apex of female subgenital plate with beak and membrane (outlined) <bold>N</bold> detail of anal ring (dorsal view, outlined) <bold>O</bold> egg (outlined), inset detail of sculpturing on dorsal service <bold>P</bold> aedeagus and paramere <bold>Q</bold> male terminalia <bold>R</bold> fore wing (above), with interior edge of ventral margin outlined, hind wing (below) <bold>S</bold> fore wing detail of pigmented cross veins and unpigmented membrane surrounding marginal radular spine clusters.</p></caption><graphic xmlns:xlink="http://www.w3.org/1999/xlink" xlink:href="zookeys-758-075-g010.jpg" position="float" orientation="portrait" xlink:type="simple" id="oo_203298.jpg"/></fig><p>
              <bold>Egg.</bold> Pale, sculpturing consisting of rounded indentations dorsally (Fig. <xref ref-type="fig" rid="F10">10O</xref>).</p><p>
              <bold>Immature.</bold> Colour: Mostly red-brown, some cream mottling. Structure: 5<sup>th</sup> instar with circumanal ring wide, slightly constricted medially and lateral apices upturned, with a single row of uninterrupted elongate cells (Fig. <xref ref-type="fig" rid="F13">13I</xref>). Chaetotaxy: 5<sup>th</sup> instar with marginal, pointed sectasetae, and sub-marginal longer acute, simple setae on enlarged, ridged annuli or pediments (Fig. <xref ref-type="fig" rid="F13">13H, J–K</xref>); dorsal surface rugose, with small club setae, and with distinct arrangement of 28 protruding tubercles and tentacles (13 on head and thorax, 15 on abdomen, of these 10 are medial, and 18 are lateral or sub-marginal), all but 4 of the dorso-medial protuberances (on abdomen) are developed into elongate tentacles bearing scattered small, blunt, simple setae on the apical portion, and small club setae on the basal portion, tentacle apices bear 1-2 acute simple setae (Fig. <xref ref-type="fig" rid="F13">13L</xref>). 3<sup>rd</sup> – 4<sup>th</sup> instar chaetotaxy and tubercle/tentacle arrangement similar to 5<sup>th</sup> instar (Fig. <xref ref-type="fig" rid="F12">12G–J</xref>); in 3<sup>rd</sup> instars the lateral and submarginal tubercles bear 2 club setae at the apices (Fig. <xref ref-type="fig" rid="F12">12I</xref>), and the dorso-medial tubercles destined to become tentacles are larger and bear several club setae (Fig. <xref ref-type="fig" rid="F12">12H</xref>), by 4<sup>th</sup> instar elongation into tentacles is already evident. Somewhat more darkly pigmented tentacles are found in the same position as described for <italic><tp:taxon-name><tp:taxon-name-part taxon-name-part-type="genus" reg="Swezeyana">S.</tp:taxon-name-part> <tp:taxon-name-part taxon-name-part-type="species" reg="reticulata">reticulata</tp:taxon-name-part></tp:taxon-name></italic> (the distal medial tentacles on thorax and abdomen, and the proximal lateral tentacles on abdomen; Fig. <xref ref-type="fig" rid="F13">13H, K</xref>). The tentacles are also evident in photographs of immatures on the leaf surface (Fig. N).</p><p>
              <bold>Immature measurements (mm) and ratios</bold>: 5<sup>th</sup> instar (n = 3): <abbrev xmlns:xlink="http://www.w3.org/1999/xlink" xlink:title="body length" xlink:type="simple">BL</abbrev> 1.48–1.52; <abbrev xmlns:xlink="http://www.w3.org/1999/xlink" xlink:title="body width" xlink:type="simple">BW</abbrev> 0.91–0.97; <abbrev xmlns:xlink="http://www.w3.org/1999/xlink" xlink:title="fore wing pad length" xlink:type="simple">WPL</abbrev> 0.73–0.76; <abbrev xmlns:xlink="http://www.w3.org/1999/xlink" xlink:title="caudal plate length" xlink:type="simple">CPL</abbrev> 0.64; <abbrev xmlns:xlink="http://www.w3.org/1999/xlink" xlink:title="caudal plate width" xlink:type="simple">CPW</abbrev> 0.76; <abbrev xmlns:xlink="http://www.w3.org/1999/xlink" xlink:title="circumanal ring width" xlink:type="simple">RW</abbrev> 0.16–0.17; <abbrev xmlns:xlink="http://www.w3.org/1999/xlink" xlink:title="head width" xlink:type="simple">HW</abbrev> 0.48–0.52; <abbrev xmlns:xlink="http://www.w3.org/1999/xlink" xlink:title="antennal length" xlink:type="simple">AL</abbrev> 0.18; <abbrev xmlns:xlink="http://www.w3.org/1999/xlink" xlink:title="ratio body length:width" xlink:type="simple">BL:BW</abbrev> 1.56–1.63; <abbrev xmlns:xlink="http://www.w3.org/1999/xlink" xlink:title="ratio head width:antennal length" xlink:type="simple">HW:AL</abbrev> 2.61–2.95; <abbrev xmlns:xlink="http://www.w3.org/1999/xlink" xlink:title="ratio caudal plate width:circumanal ring width" xlink:type="simple">CPW:RW</abbrev> 4.51–4.92.</p></tp:treatment-sec><tp:treatment-sec sec-type="host" id="SECID0EKYCI"><title>Host plant.</title><p>
              <italic><tp:taxon-name><tp:taxon-name-part taxon-name-part-type="genus" reg="Planchonella">Planchonella</tp:taxon-name-part> <tp:taxon-name-part taxon-name-part-type="species" reg="sandwicensis">sandwicensis</tp:taxon-name-part></tp:taxon-name></italic>.</p></tp:treatment-sec><tp:treatment-sec sec-type="distribution" id="SECID0E2YCI"><title>Distribution.</title><p>Kauai. Only known from Kokee State Park.</p></tp:treatment-sec><tp:treatment-sec sec-type="etymology" id="SECID0EAZCI"><title>Etymology.</title><p>Named for the distinctly long tentacles on the dorsum of immatures (adjective in the nominative singular).</p></tp:treatment-sec><tp:treatment-sec sec-type="comments" id="SECID0EFZCI"><title>Comments.</title><p>Found sympatrically with <italic><tp:taxon-name><tp:taxon-name-part taxon-name-part-type="genus" reg="Swezeyana">S.</tp:taxon-name-part> <tp:taxon-name-part taxon-name-part-type="species" reg="reticulata">reticulata</tp:taxon-name-part></tp:taxon-name></italic> and <italic><tp:taxon-name><tp:taxon-name-part taxon-name-part-type="genus" reg="Swezeyana">S.</tp:taxon-name-part> <tp:taxon-name-part taxon-name-part-type="species" reg="elongagena">elongagena</tp:taxon-name-part></tp:taxon-name></italic> on the same individual plants. Immatures were observed among the ferugineous trichomes on the undersides of leaves, often along the leaf mid-rib (Fig. <xref ref-type="fig" rid="F13">13N</xref>).</p></tp:treatment-sec><tp:treatment-sec sec-type="material" id="SECID0EF1CI"><title>Material examined.</title><p>Holotype male (slide mounted), Kokee State Park, Kauai, USA, N22.1444, W-159.6477, ex <italic><tp:taxon-name><tp:taxon-name-part taxon-name-part-type="genus" reg="Planchonella">Planchonella</tp:taxon-name-part> <tp:taxon-name-part taxon-name-part-type="species" reg="sandwicensis">sandwicensis</tp:taxon-name-part></tp:taxon-name></italic>, 29 October 2005, “Hi01-05” D. Percy leg. (<abbrev xmlns:xlink="http://www.w3.org/1999/xlink" content-type="institution" xlink:title="Natural History Museum, London, UK" id="ABBRID0EW1CI" xlink:type="simple">BMNH</abbrev>). Paratypes (slide mounted) 3f 7i, as for holotype (<abbrev xmlns:xlink="http://www.w3.org/1999/xlink" content-type="institution" xlink:title="Natural History Museum, London, UK" id="ABBRID0E21CI" xlink:type="simple">BMNH</abbrev>). Other material: 2m 2f, Kokee State Park, Kauai, USA, N22.1309, W-159.6388, ex <italic><tp:taxon-name><tp:taxon-name-part taxon-name-part-type="genus" reg="Planchonella">Planchonella</tp:taxon-name-part> <tp:taxon-name-part taxon-name-part-type="species" reg="sandwicensis">sandwicensis</tp:taxon-name-part></tp:taxon-name></italic>, 30 October 2005, “Hi05-05” D. Percy leg. (<abbrev xmlns:xlink="http://www.w3.org/1999/xlink" content-type="institution" xlink:title="Natural History Museum, London, UK" id="ABBRID0EL2CI" xlink:type="simple">BMNH</abbrev>).</p></tp:treatment-sec><tp:treatment-sec sec-type="Gene sequences" id="SECID0EQ2CI"><title>Gene sequences.</title><p><ext-link xmlns:xlink="http://www.w3.org/1999/xlink" ext-link-type="gen" xlink:href="MG989157" xlink:type="simple">MG989157</ext-link> (<abbrev xmlns:xlink="http://www.w3.org/1999/xlink" xlink:title="cytochrome B" id="ABBRID0EW2CI" xlink:type="simple">cytB</abbrev>) (Hi01-05).</p></tp:treatment-sec><tp:treatment-sec><!--Section generated to contain objects referenced in tp:taxon-treatment.--><fig id="F1" position="float" orientation="portrait"><label>Figure 1.</label><caption><p>Fore wings of nine <italic><tp:taxon-name><tp:taxon-name-part taxon-name-part-type="genus" reg="Swezeyana">Swezeyana</tp:taxon-name-part></tp:taxon-name></italic> species: <bold>A</bold> <italic><tp:taxon-name><tp:taxon-name-part taxon-name-part-type="genus" reg="Swezeyana">S.</tp:taxon-name-part> <tp:taxon-name-part taxon-name-part-type="species" reg="elongagena">elongagena</tp:taxon-name-part></tp:taxon-name></italic> (male) <bold>B</bold> <italic><tp:taxon-name><tp:taxon-name-part taxon-name-part-type="genus" reg="Swezeyana">S.</tp:taxon-name-part> <tp:taxon-name-part taxon-name-part-type="species" reg="oahuensis">oahuensis</tp:taxon-name-part></tp:taxon-name></italic> (male) <bold>C</bold> <italic><tp:taxon-name><tp:taxon-name-part taxon-name-part-type="genus" reg="Swezeyana">S.</tp:taxon-name-part> <tp:taxon-name-part taxon-name-part-type="species" reg="atra">atra</tp:taxon-name-part></tp:taxon-name></italic> (male) <bold>D</bold> <italic><tp:taxon-name><tp:taxon-name-part taxon-name-part-type="genus" reg="Swezeyana">S.</tp:taxon-name-part> <tp:taxon-name-part taxon-name-part-type="species" reg="magna">magna</tp:taxon-name-part></tp:taxon-name></italic> (male) <bold>E</bold> <italic><tp:taxon-name><tp:taxon-name-part taxon-name-part-type="genus" reg="Swezeyana">S.</tp:taxon-name-part> <tp:taxon-name-part taxon-name-part-type="species" reg="hawaiiensis">hawaiiensis</tp:taxon-name-part></tp:taxon-name></italic> (female) <bold>F</bold> <italic><tp:taxon-name><tp:taxon-name-part taxon-name-part-type="genus" reg="Swezeyana">S.</tp:taxon-name-part> <tp:taxon-name-part taxon-name-part-type="species" reg="magnaccai">magnaccai</tp:taxon-name-part></tp:taxon-name></italic> (male) <bold>G</bold> <italic><tp:taxon-name><tp:taxon-name-part taxon-name-part-type="genus" reg="Swezeyana">S.</tp:taxon-name-part> <tp:taxon-name-part taxon-name-part-type="species" reg="reticulata">reticulata</tp:taxon-name-part></tp:taxon-name></italic> (male above, female below) <bold>H</bold> <italic><tp:taxon-name><tp:taxon-name-part taxon-name-part-type="genus" reg="Swezeyana">S.</tp:taxon-name-part> <tp:taxon-name-part taxon-name-part-type="species" reg="tentaculata">tentaculata</tp:taxon-name-part></tp:taxon-name></italic> (male above, female below) <bold>I</bold> <italic><tp:taxon-name><tp:taxon-name-part taxon-name-part-type="genus" reg="Swezeyana">S.</tp:taxon-name-part> <tp:taxon-name-part taxon-name-part-type="species" reg="rubra">rubra</tp:taxon-name-part></tp:taxon-name></italic> (male above, female below). Scale bars: 1 mm.</p></caption><graphic xmlns:xlink="http://www.w3.org/1999/xlink" xlink:href="zookeys-758-075-g001.jpg" position="float" orientation="portrait" xlink:type="simple" id="oo_203289.jpg"/></fig><fig id="F9" position="float" orientation="portrait"><label>Figure 9.</label><caption><p>
                  <italic><tp:taxon-name><tp:taxon-name-part taxon-name-part-type="genus" reg="Swezeyana">Swezeyana</tp:taxon-name-part> <tp:taxon-name-part taxon-name-part-type="species" reg="reticulata">reticulata</tp:taxon-name-part></tp:taxon-name></italic>. <bold>A</bold> head <bold>B</bold> head and antenna (lateral view) <bold>C</bold> detail of antenna <bold>D</bold> hind leg, inset highly reduced meracanthus (indicated) and base of hind tibia with genual spine (indicated) <bold>E</bold> male <bold>F</bold> female <bold>G</bold> dorsum of thorax <bold>H</bold> head and antenna <bold>I</bold> metatarsi (outlined) <bold>J</bold> female proctiger (dorsal view) <bold>K</bold> detail of anal ring (outlined), illustrating circumanal ring pores <bold>L</bold> female terminalia (subgenital beak indicated, apex outlined) <bold>M</bold> female subgenital plate (ventral view, apex outlined) <bold>N</bold> detail of posterior apex of female subgenital plate with beak and membrane (outlined) <bold>O</bold> ovipositor <bold>P</bold> female terminalia (dorsal view), lateral valves extending beyond proctiger <bold>Q</bold> male terminalia <bold>R</bold> aedeagus and paramere, with details of paramere apex (above interior view, below dorsal view) <bold>S</bold> fore wing, with interior edge of ventral margin outlined <bold>T</bold> fore wing detail of pigmented cross veins.</p></caption><graphic xmlns:xlink="http://www.w3.org/1999/xlink" xlink:href="zookeys-758-075-g009.jpg" position="float" orientation="portrait" xlink:type="simple" id="oo_203297.jpg"/></fig><fig id="F13" position="float" orientation="portrait"><label>Figure 13.</label><caption><p>
                  <italic><tp:taxon-name><tp:taxon-name-part taxon-name-part-type="genus" reg="Swezeyana">Swezeyana</tp:taxon-name-part> <tp:taxon-name-part taxon-name-part-type="species" reg="reticulata">reticulata</tp:taxon-name-part></tp:taxon-name></italic> and <italic><tp:taxon-name><tp:taxon-name-part taxon-name-part-type="genus" reg="Swezeyana">Swezeyana</tp:taxon-name-part> <tp:taxon-name-part taxon-name-part-type="species" reg="tentaculata">tentaculata</tp:taxon-name-part></tp:taxon-name></italic> 1<sup>st</sup>-4<sup>th</sup> instar immatures. <bold>A–F</bold> <italic><tp:taxon-name><tp:taxon-name-part taxon-name-part-type="genus" reg="Swezeyana">S.</tp:taxon-name-part> <tp:taxon-name-part taxon-name-part-type="species" reg="reticulata">reticulata</tp:taxon-name-part></tp:taxon-name></italic>: <bold>A</bold> 1<sup>st</sup> instar, inset detail of marginal narrow, blunt sectasetae <bold>B</bold> 2<sup>nd</sup> instar with appearance of tubercles <bold>C</bold> detail of 2<sup>nd</sup> instar anterior marginal and sub-marginal head setae <bold>D</bold> detail of 2<sup>nd</sup> instar marginal tubercles on the thorax bearing simple setae towards apices <bold>E</bold> 3<sup>rd</sup> instar, inset detail of marginal narrow, blunt sectasetae <bold>F</bold> 4<sup>th</sup> instar, inset detail of dorsal and sub-marginal lanceolate setae with inflated and ridged bases <bold>G–J</bold> <italic><tp:taxon-name><tp:taxon-name-part taxon-name-part-type="genus" reg="Swezeyana">S.</tp:taxon-name-part> <tp:taxon-name-part taxon-name-part-type="species" reg="tentaculata">tentaculata</tp:taxon-name-part></tp:taxon-name></italic>: <bold>G</bold> 4<sup>th</sup> instar, with details of marginal pointed sectasetae, and dorsal and sub-marginal simple setae with narrowly inflated and ridged bases <bold>H</bold> 3<sup>rd</sup> instar, with detail of larger dorso-medial tubercles bearing spiral of slightly capitate rod setae; marginal pointed sectasetae, and dorsal and sub-marginal simple setae with narrowly inflated and ridged bases as for 4<sup>th</sup> instar <bold>I</bold> detail of 3<sup>rd</sup> instar pairs of slightly capitate rod setae near the apices of marginal tubercles on the abdomen <bold>J</bold> detail of 3<sup>rd</sup> instar marginal pointed sectasetae, and dorsal sub-marginal simple setae.</p></caption><graphic xmlns:xlink="http://www.w3.org/1999/xlink" xlink:href="zookeys-758-075-g013.jpg" position="float" orientation="portrait" xlink:type="simple" id="oo_203301.jpg"/></fig><fig id="F12" position="float" orientation="portrait"><label>Figure 12.</label><caption><p>
                  <italic><tp:taxon-name><tp:taxon-name-part taxon-name-part-type="genus" reg="Swezeyana">Swezeyana</tp:taxon-name-part> <tp:taxon-name-part taxon-name-part-type="species" reg="reticulata">reticulata</tp:taxon-name-part></tp:taxon-name></italic> and <italic><tp:taxon-name><tp:taxon-name-part taxon-name-part-type="genus" reg="Swezeyana">Swezeyana</tp:taxon-name-part> <tp:taxon-name-part taxon-name-part-type="species" reg="tentaculata">tentaculata</tp:taxon-name-part></tp:taxon-name></italic> 5<sup>th</sup> instar immatures. <bold>A–G, M</bold> <italic><tp:taxon-name><tp:taxon-name-part taxon-name-part-type="genus" reg="Swezeyana">S.</tp:taxon-name-part> <tp:taxon-name-part taxon-name-part-type="species" reg="reticulata">reticulata</tp:taxon-name-part></tp:taxon-name></italic>: <bold>A</bold> detail of dorsal lanceolate setae with inflated and ridged bases anterior of eye <bold>B</bold> detail of dorsal sub-marginal lanceolate setae with inflated and ridged bases on margin of wing pads <bold>C</bold> detail of tubercles on margin of abdomen, and marginal narrow, blunt sectasetae <bold>D</bold> detail of dorsal tubercle bearing small simple setae, and small lanceolate setae with greatly inflated and ridged bases on surrounding surface <bold>E</bold> lateral view showing arrangement of dorsal tubercles, open arrows indicate position of thoracic and abdominal tubercles typically more darkly pigmented <bold>F</bold> dorsal view, open arrows indicate position of thoracic and abdominal tubercles typically more darkly pigmented <bold>G</bold> anal ring <bold>H–L, N</bold> <italic><tp:taxon-name><tp:taxon-name-part taxon-name-part-type="genus" reg="Swezeyana">S.</tp:taxon-name-part> <tp:taxon-name-part taxon-name-part-type="species" reg="tentaculata">tentaculata</tp:taxon-name-part></tp:taxon-name></italic>: <bold>H</bold> dorsal view, open arrows indicate position of thoracic and abdominal tentacles typically more darkly pigmented, inset detail of marginal pointed sectasetae <bold>I</bold> anal ring <bold>J, K</bold> detail of dorsal sub-marginal long, simple setae with narrowly inflated and ridged bases, <bold>K</bold> also shows different pigmentation for 1<sup>st</sup> and 2<sup>nd</sup> tentacle on abdomen margin <bold>L</bold> detail of long tentacle with simple setae towards the apex and a pair of small simple setae apically, and longer slightly capitate rod setae towards the base and on surrounding surface <bold>M</bold> tarsus and antenna (similar for both species) <bold>N</bold> red-brown <italic><tp:taxon-name><tp:taxon-name-part taxon-name-part-type="genus" reg="Swezeyana">S.</tp:taxon-name-part> <tp:taxon-name-part taxon-name-part-type="species" reg="tentaculata">tentaculata</tp:taxon-name-part></tp:taxon-name></italic> immatures found along the midribs on undersides of leaves among the red-brown leaf trichomes.</p></caption><graphic xmlns:xlink="http://www.w3.org/1999/xlink" xlink:href="zookeys-758-075-g012.jpg" position="float" orientation="portrait" xlink:type="simple" id="oo_203300.jpg"/></fig></tp:treatment-sec></tp:taxon-treatment>
