# Supplementary material for: Revision of the Hawaiian psyllid genus Swezeyana, with descriptions of seven new species (Hemiptera, Psylloidea, Triozidae)
Source: Zookeys. 2018 May 15;(758):75–113. doi: 10.3897/zookeys.758.23019 (PMC5964088; doi:10.3897/zookeys.758.23019)
Supplement: XML Treatment for Swezeyana magnaccai [file zookeys.758.23019-treatment10.xml]

<!DOCTYPE tp:taxon-treatment
  PUBLIC "-//TaxonX//DTD Taxonomic Treatment Publishing DTD v0 20100105//EN" "tax-treatment-NSO.dtd">
<tp:taxon-treatment xmlns:tp="http://www.plazi.org/taxpub"><tp:treatment-meta><kwd-group><label>Taxon classification</label><kwd><named-content xmlns:xlink="http://www.w3.org/1999/xlink" content-type="kingdom">Animalia</named-content></kwd><kwd><named-content xmlns:xlink="http://www.w3.org/1999/xlink" content-type="order">Hemiptera</named-content></kwd><kwd><named-content xmlns:xlink="http://www.w3.org/1999/xlink" content-type="family">Triozidae</named-content></kwd></kwd-group><mixed-citation publication-type="journal"><person-group><name><surname>Percy</surname><given-names>Diana M.</given-names></name></person-group><article-title>Revision of the Hawaiian psyllid genus <italic><tp:taxon-name><tp:taxon-name-part taxon-name-part-type="genus" reg="Swezeyana">Swezeyana</tp:taxon-name-part></tp:taxon-name></italic>, with descriptions of seven new species (<tp:taxon-name><tp:taxon-name-part taxon-name-part-type="order">Hemiptera</tp:taxon-name-part></tp:taxon-name>, <tp:taxon-name><tp:taxon-name-part taxon-name-part-type="superfamily">Psylloidea</tp:taxon-name-part></tp:taxon-name>, <tp:taxon-name><tp:taxon-name-part taxon-name-part-type="family">Triozidae</tp:taxon-name-part></tp:taxon-name>)</article-title><source>Zookeys</source><day>15</day><month>5</month><year>2018</year><volume>2018</volume><issue>758</issue><fpage>75</fpage><lpage>113</lpage><pub-id pub-id-type="doi">10.3897/zookeys.758.23019</pub-id></mixed-citation></tp:treatment-meta><tp:nomenclature><tp:taxon-name>
              <tp:taxon-name-part taxon-name-part-type="genus" reg="Swezeyana">Swezeyana</tp:taxon-name-part>
              <tp:taxon-name-part taxon-name-part-type="species" reg="magnaccai">magnaccai</tp:taxon-name-part>
              <object-id xmlns:xlink="http://www.w3.org/1999/xlink" content-type="zoobank" xlink:type="simple">http://zoobank.org/5DA970DA-2E09-495A-9EF0-9654946E5348</object-id>
            </tp:taxon-name><tp:taxon-status xmlns:xlink="http://www.w3.org/1999/xlink" xlink:type="simple">sp. n.</tp:taxon-status><xref ref-type="fig" rid="F1">Figures 1F</xref><xref ref-type="fig" rid="F11">, 11</xref></tp:nomenclature><tp:treatment-sec sec-type="diagnosis" id="SECID0EO4CI"><title>Diagnosis.</title><p>Small, red- to yellow-brown species, with fore wing membrane patterned, antennae and genal processes medium long, and paramere short.</p></tp:treatment-sec><tp:treatment-sec sec-type="description" id="SECID0ET4CI"><title>Description.</title><p>
              <bold>Adult.</bold> General body colour orange-red to yellow-brown, last 2-3 antennal segments darker brown. Fore wing patterned with irregular clouds of orange-brown pigmentation, darker patches indicate position of cross pseudoveins, intersections of veins and wing margin, as well as 1-2 darker patches on the dorsal claval wing margin, and a more or less distinct patch on vein R+M+Cu<sub>1</sub> just basal to vein trifurcation, unpigmented areas surround the marginal clusters of radular spines (Figs <xref ref-type="fig" rid="F1">1F</xref>, <xref ref-type="fig" rid="F11">11M</xref>). Fore wing apex bluntly acute; pseudopterostigma relatively long (Fig. <xref ref-type="fig" rid="F11">11J, L</xref>), 2-3 cross pseudoveins in cell r<sub>1</sub> (Fig. <xref ref-type="fig" rid="F11">11L</xref>); surface spinules densely distributed in all cells; medium long setae on ventral margin and medium short to short setae on veins and dorsal margin. Antennae medium long (ratio <abbrev xmlns:xlink="http://www.w3.org/1999/xlink" xlink:title="ratio antennal length:head width" xlink:type="simple">AL:HW</abbrev> 1.41) (Fig. <xref ref-type="fig" rid="F11">11B</xref>); genal processes medium long (GP &lt; 0.35 mm, ratio <abbrev xmlns:xlink="http://www.w3.org/1999/xlink" xlink:title="head width" xlink:type="simple">HW</abbrev>:GP &lt; 1.65) and not or only slightly upturned at apices (Fig. <xref ref-type="fig" rid="F11">11A–B</xref>); medium short to short setae on vertex and thorax. Meracanthus extremely small to almost absent, genual spine reduced or absent (Fig. <xref ref-type="fig" rid="F11">11E–F</xref>). Male terminalia (Fig. <xref ref-type="fig" rid="F11">11H–I</xref>): paramere short (ratio <abbrev xmlns:xlink="http://www.w3.org/1999/xlink" xlink:title="ratio paramere length:head width" xlink:type="simple">PL:HW</abbrev> &lt; 0.30), tapering to apex with two short stout setae; distal aedeagus segment long relative to paramere (ratio <abbrev xmlns:xlink="http://www.w3.org/1999/xlink" xlink:title="ratio paramere length:distal aedeagus segment length" xlink:type="simple">PL:AEL</abbrev> &lt; 1.10), apex developed into a large rounded hook with acute apex.</p><fig id="F11" position="float" orientation="portrait"><label>Figure 11.</label><caption><p>
                  <italic><tp:taxon-name><tp:taxon-name-part taxon-name-part-type="genus" reg="Swezeyana">Swezeyana</tp:taxon-name-part> <tp:taxon-name-part taxon-name-part-type="species" reg="magnaccai">magnaccai</tp:taxon-name-part></tp:taxon-name></italic> sp. n. <bold>A</bold> head <bold>B</bold> head and antenna (lateral view) <bold>C</bold> proboscis <bold>D</bold> dorsum of thorax <bold>E</bold> hind leg <bold>F</bold> base of hind tibia <bold>G</bold> male terminalia <bold>H</bold> aedeagus and paramere <bold>I</bold> male terminalia (dorsal view), inset details of paramere apices <bold>J</bold> fore wing detail of termination of vein R at base of pseudopterostigma <bold>K</bold> fore wing detail of incomplete termination of vein Rs at wing margin (inset incomplete veins indicated) <bold>L</bold> fore wing, with interior edge of ventral margin outlined <bold>M</bold> fore wing detail of unpigmented membrane surrounding marginal radular spine clusters.</p></caption><graphic xmlns:xlink="http://www.w3.org/1999/xlink" xlink:href="zookeys-758-075-g011.jpg" position="float" orientation="portrait" xlink:type="simple" id="oo_203299.jpg"/></fig><fig id="F12" position="float" orientation="portrait"><label>Figure 12.</label><caption><p>
                  <italic><tp:taxon-name><tp:taxon-name-part taxon-name-part-type="genus" reg="Swezeyana">Swezeyana</tp:taxon-name-part> <tp:taxon-name-part taxon-name-part-type="species" reg="reticulata">reticulata</tp:taxon-name-part></tp:taxon-name></italic> and <italic><tp:taxon-name><tp:taxon-name-part taxon-name-part-type="genus" reg="Swezeyana">Swezeyana</tp:taxon-name-part> <tp:taxon-name-part taxon-name-part-type="species" reg="tentaculata">tentaculata</tp:taxon-name-part></tp:taxon-name></italic> 5<sup>th</sup> instar immatures. <bold>A–G, M</bold> <italic><tp:taxon-name><tp:taxon-name-part taxon-name-part-type="genus" reg="Swezeyana">S.</tp:taxon-name-part> <tp:taxon-name-part taxon-name-part-type="species" reg="reticulata">reticulata</tp:taxon-name-part></tp:taxon-name></italic>: <bold>A</bold> detail of dorsal lanceolate setae with inflated and ridged bases anterior of eye <bold>B</bold> detail of dorsal sub-marginal lanceolate setae with inflated and ridged bases on margin of wing pads <bold>C</bold> detail of tubercles on margin of abdomen, and marginal narrow, blunt sectasetae <bold>D</bold> detail of dorsal tubercle bearing small simple setae, and small lanceolate setae with greatly inflated and ridged bases on surrounding surface <bold>E</bold> lateral view showing arrangement of dorsal tubercles, open arrows indicate position of thoracic and abdominal tubercles typically more darkly pigmented <bold>F</bold> dorsal view, open arrows indicate position of thoracic and abdominal tubercles typically more darkly pigmented <bold>G</bold> anal ring <bold>H–L, N</bold> <italic><tp:taxon-name><tp:taxon-name-part taxon-name-part-type="genus" reg="Swezeyana">S.</tp:taxon-name-part> <tp:taxon-name-part taxon-name-part-type="species" reg="tentaculata">tentaculata</tp:taxon-name-part></tp:taxon-name></italic>: <bold>H</bold> dorsal view, open arrows indicate position of thoracic and abdominal tentacles typically more darkly pigmented, inset detail of marginal pointed sectasetae <bold>I</bold> anal ring <bold>J, K</bold> detail of dorsal sub-marginal long, simple setae with narrowly inflated and ridged bases, <bold>K</bold> also shows different pigmentation for 1<sup>st</sup> and 2<sup>nd</sup> tentacle on abdomen margin <bold>L</bold> detail of long tentacle with simple setae towards the apex and a pair of small simple setae apically, and longer slightly capitate rod setae towards the base and on surrounding surface <bold>M</bold> tarsus and antenna (similar for both species) <bold>N</bold> red-brown <italic><tp:taxon-name><tp:taxon-name-part taxon-name-part-type="genus" reg="Swezeyana">S.</tp:taxon-name-part> <tp:taxon-name-part taxon-name-part-type="species" reg="tentaculata">tentaculata</tp:taxon-name-part></tp:taxon-name></italic> immatures found along the midribs on undersides of leaves among the red-brown leaf trichomes.</p></caption><graphic xmlns:xlink="http://www.w3.org/1999/xlink" xlink:href="zookeys-758-075-g012.jpg" position="float" orientation="portrait" xlink:type="simple" id="oo_203300.jpg"/></fig><fig id="F13" position="float" orientation="portrait"><label>Figure 13.</label><caption><p>
                  <italic><tp:taxon-name><tp:taxon-name-part taxon-name-part-type="genus" reg="Swezeyana">Swezeyana</tp:taxon-name-part> <tp:taxon-name-part taxon-name-part-type="species" reg="reticulata">reticulata</tp:taxon-name-part></tp:taxon-name></italic> and <italic><tp:taxon-name><tp:taxon-name-part taxon-name-part-type="genus" reg="Swezeyana">Swezeyana</tp:taxon-name-part> <tp:taxon-name-part taxon-name-part-type="species" reg="tentaculata">tentaculata</tp:taxon-name-part></tp:taxon-name></italic> 1<sup>st</sup>-4<sup>th</sup> instar immatures. <bold>A–F</bold> <italic><tp:taxon-name><tp:taxon-name-part taxon-name-part-type="genus" reg="Swezeyana">S.</tp:taxon-name-part> <tp:taxon-name-part taxon-name-part-type="species" reg="reticulata">reticulata</tp:taxon-name-part></tp:taxon-name></italic>: <bold>A</bold> 1<sup>st</sup> instar, inset detail of marginal narrow, blunt sectasetae <bold>B</bold> 2<sup>nd</sup> instar with appearance of tubercles <bold>C</bold> detail of 2<sup>nd</sup> instar anterior marginal and sub-marginal head setae <bold>D</bold> detail of 2<sup>nd</sup> instar marginal tubercles on the thorax bearing simple setae towards apices <bold>E</bold> 3<sup>rd</sup> instar, inset detail of marginal narrow, blunt sectasetae <bold>F</bold> 4<sup>th</sup> instar, inset detail of dorsal and sub-marginal lanceolate setae with inflated and ridged bases <bold>G–J</bold> <italic><tp:taxon-name><tp:taxon-name-part taxon-name-part-type="genus" reg="Swezeyana">S.</tp:taxon-name-part> <tp:taxon-name-part taxon-name-part-type="species" reg="tentaculata">tentaculata</tp:taxon-name-part></tp:taxon-name></italic>: <bold>G</bold> 4<sup>th</sup> instar, with details of marginal pointed sectasetae, and dorsal and sub-marginal simple setae with narrowly inflated and ridged bases <bold>H</bold> 3<sup>rd</sup> instar, with detail of larger dorso-medial tubercles bearing spiral of slightly capitate rod setae; marginal pointed sectasetae, and dorsal and sub-marginal simple setae with narrowly inflated and ridged bases as for 4<sup>th</sup> instar <bold>I</bold> detail of 3<sup>rd</sup> instar pairs of slightly capitate rod setae near the apices of marginal tubercles on the abdomen <bold>J</bold> detail of 3<sup>rd</sup> instar marginal pointed sectasetae, and dorsal sub-marginal simple setae.</p></caption><graphic xmlns:xlink="http://www.w3.org/1999/xlink" xlink:href="zookeys-758-075-g013.jpg" position="float" orientation="portrait" xlink:type="simple" id="oo_203301.jpg"/></fig><p>
              <bold>Egg.</bold> Unknown.</p><p>
              <bold>Immature.</bold> Unknown.</p></tp:treatment-sec><tp:treatment-sec sec-type="host" id="SECID0EOHDI"><title>Host plant.</title><p>
              <italic><tp:taxon-name><tp:taxon-name-part taxon-name-part-type="genus" reg="Planchonella">Planchonella</tp:taxon-name-part> <tp:taxon-name-part taxon-name-part-type="species" reg="sandwicensis">sandwicensis</tp:taxon-name-part></tp:taxon-name></italic>.</p></tp:treatment-sec><tp:treatment-sec sec-type="distribution" id="SECID0E6HDI"><title>Distribution.</title><p>Oahu. Only known from the Waianae Mountains.</p></tp:treatment-sec><tp:treatment-sec sec-type="etymology" id="SECID0EEIDI"><title>Etymology.</title><p>Named for Karl Magnacca, a talented biologist who contributed several specimens for this study (noun in the genitive case).</p></tp:treatment-sec><tp:treatment-sec sec-type="comments" id="SECID0EJIDI"><title>Comments.</title><p>Currently only known from males, it may belong in the <italic><tp:taxon-name><tp:taxon-name-part taxon-name-part-type="genus" reg="Swezeyana"/><tp:taxon-name-part taxon-name-part-type="species" reg="reticulata">reticulata</tp:taxon-name-part></tp:taxon-name></italic> species group based on fore wing characters and paramere shape, but is currently unplaced.</p></tp:treatment-sec><tp:treatment-sec sec-type="material" id="SECID0EZIDI"><title>Material examined.</title><p>Holotype male (slide mounted), Mokuleia Forest Reserve, Pahole, N Waianae Mnts, Oahu, USA, N21.53208, W-158.1786, ex <italic><tp:taxon-name><tp:taxon-name-part taxon-name-part-type="genus" reg="Planchonella">Planchonella</tp:taxon-name-part> <tp:taxon-name-part taxon-name-part-type="species" reg="sandwicensis">sandwicensis</tp:taxon-name-part></tp:taxon-name></italic>, 6 July 2014, “Hi74-14” D. Percy leg. (<abbrev xmlns:xlink="http://www.w3.org/1999/xlink" content-type="institution" xlink:title="Natural History Museum, London, UK" id="ABBRID0EKJDI" xlink:type="simple">BMNH</abbrev>). Paratypes (slide mounted) 2m, as for holotype (<abbrev xmlns:xlink="http://www.w3.org/1999/xlink" content-type="institution" xlink:title="Natural History Museum, London, UK" id="ABBRID0EPJDI" xlink:type="simple">BMNH</abbrev>). Other material: 1m, Puu Hapapa, Central Waianae Mnts, Oahu, USA, N21.4666, W-158.1029, ex <italic><tp:taxon-name><tp:taxon-name-part taxon-name-part-type="genus" reg="Planchonella">Planchonella</tp:taxon-name-part> <tp:taxon-name-part taxon-name-part-type="species" reg="sandwicensis">sandwicensis</tp:taxon-name-part></tp:taxon-name></italic>, 17 May 2014, “KM14-14” K. Magnacca leg. (<abbrev xmlns:xlink="http://www.w3.org/1999/xlink" content-type="institution" xlink:title="Natural History Museum, London, UK" id="ABBRID0E6JDI" xlink:type="simple">BMNH</abbrev>).</p></tp:treatment-sec><tp:treatment-sec sec-type="Gene sequences" id="SECID0EEKDI"><title>Gene sequences.</title><p><ext-link xmlns:xlink="http://www.w3.org/1999/xlink" ext-link-type="gen" xlink:href="KY294144" xlink:type="simple">KY294144</ext-link> (<abbrev xmlns:xlink="http://www.w3.org/1999/xlink" xlink:title="cytochrome oxidase subunit 1" id="ABBRID0EKKDI" xlink:type="simple">COI</abbrev>) <ext-link xmlns:xlink="http://www.w3.org/1999/xlink" ext-link-type="gen" xlink:href="KY294628" xlink:type="simple">KY294628</ext-link> (<abbrev xmlns:xlink="http://www.w3.org/1999/xlink" xlink:title="cytochrome B" id="ABBRID0EOKDI" xlink:type="simple">cytB</abbrev>) (Hi74-14) [previously submitted to GenBank as <italic><tp:taxon-name><tp:taxon-name-part taxon-name-part-type="genus" reg="Swezeyana">Swezeyana</tp:taxon-name-part> <tp:taxon-name-part taxon-name-part-type="species" reg="reticulata">reticulata</tp:taxon-name-part></tp:taxon-name></italic> Caldwell, 1940 (in <xref ref-type="bibr" rid="B23">Percy 2017a</xref>)]; <ext-link xmlns:xlink="http://www.w3.org/1999/xlink" ext-link-type="gen" xlink:href="KY294145" xlink:type="simple">KY294145</ext-link> (<abbrev xmlns:xlink="http://www.w3.org/1999/xlink" xlink:title="cytochrome oxidase subunit 1" id="ABBRID0EBLDI" xlink:type="simple">COI</abbrev>) <ext-link xmlns:xlink="http://www.w3.org/1999/xlink" ext-link-type="gen" xlink:href="KY294629" xlink:type="simple">KY294629</ext-link> (<abbrev xmlns:xlink="http://www.w3.org/1999/xlink" xlink:title="cytochrome B" id="ABBRID0EFLDI" xlink:type="simple">cytB</abbrev>) (KM15-14) [previously submitted to GenBank as <italic><tp:taxon-name><tp:taxon-name-part taxon-name-part-type="genus" reg="Swezeyana">Swezeyana</tp:taxon-name-part> <tp:taxon-name-part taxon-name-part-type="species" reg="reticulata">reticulata</tp:taxon-name-part></tp:taxon-name></italic> Caldwell, 1940 (in <xref ref-type="bibr" rid="B23">Percy 2017a</xref>)].</p></tp:treatment-sec><tp:treatment-sec><!--Section generated to contain objects referenced in tp:taxon-treatment.--><fig id="F1" position="float" orientation="portrait"><label>Figure 1.</label><caption><p>Fore wings of nine <italic><tp:taxon-name><tp:taxon-name-part taxon-name-part-type="genus" reg="Swezeyana">Swezeyana</tp:taxon-name-part></tp:taxon-name></italic> species: <bold>A</bold> <italic><tp:taxon-name><tp:taxon-name-part taxon-name-part-type="genus" reg="Swezeyana">S.</tp:taxon-name-part> <tp:taxon-name-part taxon-name-part-type="species" reg="elongagena">elongagena</tp:taxon-name-part></tp:taxon-name></italic> (male) <bold>B</bold> <italic><tp:taxon-name><tp:taxon-name-part taxon-name-part-type="genus" reg="Swezeyana">S.</tp:taxon-name-part> <tp:taxon-name-part taxon-name-part-type="species" reg="oahuensis">oahuensis</tp:taxon-name-part></tp:taxon-name></italic> (male) <bold>C</bold> <italic><tp:taxon-name><tp:taxon-name-part taxon-name-part-type="genus" reg="Swezeyana">S.</tp:taxon-name-part> <tp:taxon-name-part taxon-name-part-type="species" reg="atra">atra</tp:taxon-name-part></tp:taxon-name></italic> (male) <bold>D</bold> <italic><tp:taxon-name><tp:taxon-name-part taxon-name-part-type="genus" reg="Swezeyana">S.</tp:taxon-name-part> <tp:taxon-name-part taxon-name-part-type="species" reg="magna">magna</tp:taxon-name-part></tp:taxon-name></italic> (male) <bold>E</bold> <italic><tp:taxon-name><tp:taxon-name-part taxon-name-part-type="genus" reg="Swezeyana">S.</tp:taxon-name-part> <tp:taxon-name-part taxon-name-part-type="species" reg="hawaiiensis">hawaiiensis</tp:taxon-name-part></tp:taxon-name></italic> (female) <bold>F</bold> <italic><tp:taxon-name><tp:taxon-name-part taxon-name-part-type="genus" reg="Swezeyana">S.</tp:taxon-name-part> <tp:taxon-name-part taxon-name-part-type="species" reg="magnaccai">magnaccai</tp:taxon-name-part></tp:taxon-name></italic> (male) <bold>G</bold> <italic><tp:taxon-name><tp:taxon-name-part taxon-name-part-type="genus" reg="Swezeyana">S.</tp:taxon-name-part> <tp:taxon-name-part taxon-name-part-type="species" reg="reticulata">reticulata</tp:taxon-name-part></tp:taxon-name></italic> (male above, female below) <bold>H</bold> <italic><tp:taxon-name><tp:taxon-name-part taxon-name-part-type="genus" reg="Swezeyana">S.</tp:taxon-name-part> <tp:taxon-name-part taxon-name-part-type="species" reg="tentaculata">tentaculata</tp:taxon-name-part></tp:taxon-name></italic> (male above, female below) <bold>I</bold> <italic><tp:taxon-name><tp:taxon-name-part taxon-name-part-type="genus" reg="Swezeyana">S.</tp:taxon-name-part> <tp:taxon-name-part taxon-name-part-type="species" reg="rubra">rubra</tp:taxon-name-part></tp:taxon-name></italic> (male above, female below). Scale bars: 1 mm.</p></caption><graphic xmlns:xlink="http://www.w3.org/1999/xlink" xlink:href="zookeys-758-075-g001.jpg" position="float" orientation="portrait" xlink:type="simple" id="oo_203289.jpg"/></fig></tp:treatment-sec><ref-list><ref id="B23"><mixed-citation xmlns:xlink="http://www.w3.org/1999/xlink" xlink:type="simple">
          <person-group><name name-style="western"><surname>Percy</surname><given-names>DM</given-names></name></person-group> (<year>2017a</year>) <article-title>Making the most of your host: the <italic><tp:taxon-name><tp:taxon-name-part taxon-name-part-type="genus">Metrosideros</tp:taxon-name-part></tp:taxon-name></italic>-feeding psyllids (<tp:taxon-name><tp:taxon-name-part taxon-name-part-type="order">Hemiptera</tp:taxon-name-part></tp:taxon-name>, <tp:taxon-name><tp:taxon-name-part taxon-name-part-type="superfamily">Psylloidea</tp:taxon-name-part></tp:taxon-name>) of the Hawaiian Islands.</article-title> <source>ZooKeys</source> <volume>649</volume>: <fpage>1</fpage>–<lpage>163</lpage>. <ext-link xlink:type="simple" ext-link-type="doi" xlink:href="10.3897/zookeys.649.10213">https://doi.org/10.3897/zookeys.649.10213</ext-link></mixed-citation></ref></ref-list></tp:taxon-treatment>
